# Supplementary material for: Serine‐227 in the N‐terminal kinase domain of RSK2 is a potential therapeutic target for mantle cell lymphoma
Source: Cancer Med. 2020 May 18;9(14):5185–99. doi: 10.1002/cam4.3136 (PMC7367644; doi:10.1002/cam4.3136)
Supplement: Supplementary file 4 — Table S4 [file CAM4-9-5185-s004.xlsx]

## Sheet: All Data (BI-D1870 vs NonTx)
Supplementary Table 4. Result of gene expression profile of Jeko-1 cells and KPUM-YY1 cells treated by BI-D1870
ID	Jeko_BID1870_6h Avg (log2)	Jeko_Non Avg (log2)	Fold Change	YY1_BID1870_6h Avg (log2)	YY1_Non Avg (log2)	Fold Change	Average	Gene Symbol	Description
TC0500013316.hg.1	3.86	6.46	-6.06	6.81	13.06	-76.25	-41.155	CD180	CD180 molecule
TC0300013990.hg.1	4.65	8.25	-12.07	3.45	9.52	-67.37	-39.72	TLR9	toll-like receptor 9
TC0900008587.hg.1	4.52	5.24	-1.65	5.57	11.35	-54.78	-28.215	TLR4	toll-like receptor 4
TC1600006888.hg.1	6.16	11.38	-37.04	8.9	12.65	-13.48	-25.26	CIITA	class II, major histocompatibility complex, transactivator
TC0800008845.hg.1	12.17	15.18	-8.06	8.9	14	-34.28	-21.17	MYC	v-myc avian myelocytomatosis viral oncogene homolog
TC0400010449.hg.1	4.38	6.81	-5.41	7.47	12.62	-35.37	-20.39	TLR10	toll-like receptor 10
TC0200007895.hg.1	6.86	11.78	-30.41	5.23	8.2	-7.86	-19.135	PLEK	pleckstrin
TC0500007491.hg.1	2.83	3.51	-1.6	7.5	12.69	-36.64	-19.12	GAPT	GRB2-binding adaptor protein, transmembrane
TC0400008628.hg.1	6.78	10.68	-15	4.22	8.66	-21.73	-18.365	SPRY1	sprouty RTK signaling antagonist 1
TC1300009598.hg.1	3.78	5.69	-3.76	8.65	13.65	-32.03	-17.895	GPR183	G protein-coupled receptor 183
TC1500010778.hg.1	4.44	5.55	-2.17	3.53	8.53	-31.91	-17.04	IL16	interleukin 16
TC0600008972.hg.1	9.01	12.87	-14.46	6.4	10.66	-19.24	-16.85	PRDM1	PR domain containing 1, with ZNF domain
TC2200009234.hg.1	7.05	8.5	-2.73	8.32	13.17	-28.85	-15.79	SPECC1L-ADORA2A	SPECC1L-ADORA2A readthrough (NMD candidate)
TC0100011378.hg.1	7.37	10.71	-10.12	8.41	12.79	-20.94	-15.53	RASSF5	Ras association (RalGDS/AF-6) domain family member 5
TC1100010962.hg.1	3.58	4.57	-1.99	9.58	14.32	-26.82	-14.405	MPEG1	macrophage expressed 1
TC0X00006625.hg.1	8.48	11.79	-9.98	8.29	12.42	-17.6	-13.79	TLR7	toll-like receptor 7
TC1200011914.hg.1	5.6	10.24	-24.91	5.34	6.63	-2.45	-13.68	HVCN1	hydrogen voltage gated channel 1
TC1700010630.hg.1	11.06	14.01	-7.74	9.46	13.75	-19.5	-13.62	CCR7	chemokine (C-C motif) receptor 7
TC1600006940.hg.1	6.08	9.36	-9.74	3.18	7.21	-16.39	-13.065	TNFRSF17	tumor necrosis factor receptor superfamily, member 17
TC0500011596.hg.1	6.45	9.47	-8.1	5.23	9.34	-17.2	-12.65	SLCO4C1	solute carrier organic anion transporter family, member 4C1
TC1200010149.hg.1	5.68	9.64	-15.51	7.3	10.58	-9.71	-12.61	C12orf77	chromosome 12 open reading frame 77
TC0100008625.hg.1	6.48	10.15	-12.7	5.17	8.74	-11.93	-12.315	PDE4B	phosphodiesterase 4B, cAMP-specific
TC0600007012.hg.1	7.91	8.73	-1.76	7.73	12.24	-22.74	-12.25	CD83	CD83 molecule
TC0100011245.hg.1	7.21	11.8	-24.1	5.22	4.85	1.29	-11.405	ADORA1	adenosine A1 receptor
TC0700006488.hg.1	12.9	14.14	-2.36	8.75	13.1	-20.44	-11.4	GPER1	G protein-coupled estrogen receptor 1
TC0700011797.hg.1	7.35	11.17	-14.13	9.35	12.43	-8.48	-11.305	SAMD9L	sterile alpha motif domain containing 9-like
TC0X00008235.hg.1	5.74	8.62	-7.39	4.65	8.49	-14.34	-10.865	LONRF3	LON peptidase N-terminal domain and ring finger 3
TC1900009439.hg.1	9.64	11.13	-2.8	5.54	9.76	-18.7	-10.75	CD70	CD70 molecule
TC0900011597.hg.1	9.19	9.93	-1.67	8.76	13.02	-19.18	-10.425	SH2D3C	SH2 domain containing 3C
TC0700007505.hg.1	7.65	11.62	-15.64	12.02	14.32	-4.94	-10.29	IKZF1	IKAROS family zinc finger 1
TC0700006977.hg.1	7.38	11.13	-13.43	6.68	9.49	-7.01	-10.22	NFE2L3	nuclear factor, erythroid 2-like 3
TC1200008924.hg.1	7.66	11.7	-16.45	12.45	14.42	-3.9	-10.175	DTX1	deltex 1, E3 ubiquitin ligase
TC0900009946.hg.1	7.68	10.33	-6.25	8.1	11.87	-13.63	-9.94	SIT1	signaling threshold regulating transmembrane adaptor 1
TC1300009597.hg.1	10.4	14.17	-13.7	12.52	15.14	-6.13	-9.915	GPR18	G protein-coupled receptor 18
TC0300013920.hg.1	5.95	9.23	-9.7	5.91	9.25	-10.12	-9.91	NRROS	negative regulator of reactive oxygen species
TC0X00010670.hg.1	5.71	9.41	-12.98	4.64	7.39	-6.73	-9.855	TMEM255A	transmembrane protein 255A
TC0X00007716.hg.1	7.64	10.81	-8.99	8.63	12.02	-10.49	-9.74	P2RY10	purinergic receptor P2Y, G-protein coupled, 10
TC1200009744.hg.1	4.4	6.85	-5.49	5.14	8.93	-13.82	-9.655	LPAR5	lysophosphatidic acid receptor 5
TC0100013287.hg.1	10.61	10.84	-1.17	7.21	11.36	-17.77	-9.47	E2F2	E2F transcription factor 2
TC1200006657.hg.1	4.6	8.29	-12.84	11.49	14.08	-6.05	-9.445	PTPN6	protein tyrosine phosphatase, non-receptor type 6
TC0700006484.hg.1	9.41	10.08	-1.59	9.38	13.49	-17.25	-9.42	GPR146	G protein-coupled receptor 146
TC0200015815.hg.1	4.22	3.92	1.24	7.84	12.15	-19.79	-9.275	EPHA4	EPH receptor A4
TC1900008279.hg.1	6.72	7.87	-2.22	6.45	10.45	-16.08	-9.15	BCL3; MIR8085	B-cell CLL/lymphoma 3; microRNA 8085
TC2000008852.hg.1	8.25	12.12	-14.58	10.09	11.81	-3.29	-8.935	NOL4L	nucleolar protein 4-like
TC0100008124.hg.1	7.23	9.81	-5.99	6.34	9.9	-11.79	-8.89	MMACHC	methylmalonic aciduria (cobalamin deficiency) cblC type, with homocystinuria
TC0100011270.hg.1	3.44	3.21	1.18	4.74	8.98	-18.92	-8.87	LAX1	lymphocyte transmembrane adaptor 1
TC0600009534.hg.1	12.08	14.59	-5.68	9.36	12.82	-11.04	-8.36	MYB	v-myb avian myeloblastosis viral oncogene homolog
TC0X00011259.hg.1	8.22	12.13	-15.01	10.46	11.17	-1.64	-8.325	STS	steroid sulfatase (microsomal), isozyme S
TC0300008558.hg.1	7.05	10.07	-8.09	7.12	10.21	-8.51	-8.3	DTX3L	deltex 3 like, E3 ubiquitin ligase
TC1000011515.hg.1	9.07	12.39	-9.97	10.29	13.02	-6.61	-8.29	BLNK	B-cell linker
TC0200014512.hg.1	7.06	9.24	-4.51	7.68	11.27	-12.05	-8.28	ZEB2	zinc finger E-box binding homeobox 2
TC1700011431.hg.1	5.45	9.58	-17.49	4.15	3.75	1.32	-8.085	SCN4A	sodium channel, voltage gated, type IV alpha subunit
TC1000006768.hg.1	4.32	6.87	-5.85	4.16	7.52	-10.23	-8.04	CELF2	Transcript Identified by AceView, Entrez Gene ID(s) 10659
TC0200010741.hg.1	8.51	10.1	-3	6.78	10.48	-13.02	-8.01	SMARCAL1	SWI/SNF related, matrix associated, actin dependent regulator of chromatin, subfamily a-like 1
TC2000009292.hg.1	9.48	12.77	-9.79	11.44	14.04	-6.05	-7.92	ZMYND8	zinc finger, MYND-type containing 8
TC0100010499.hg.1	10.12	13.63	-11.46	11.95	14.01	-4.17	-7.815	POU2F1	POU class 2 homeobox 1
TC1000010925.hg.1	9.87	13.62	-13.44	7.56	8.59	-2.04	-7.74	PRF1	perforin 1 (pore forming protein)
TC0700008743.hg.1	7.32	10.32	-7.99	8.89	11.77	-7.34	-7.665	PIK3CG	phosphatidylinositol-4,5-bisphosphate 3-kinase, catalytic subunit gamma
TC0900007971.hg.1	7.02	9.12	-4.28	7.33	10.79	-11.04	-7.66	FGD3	FYVE, RhoGEF and PH domain containing 3
TC1200007461.hg.1	7.82	8.52	-1.62	8.2	11.95	-13.46	-7.54	PCED1B	PC-esterase domain containing 1B
TC0800011148.hg.1	9.44	10.09	-1.57	5.85	9.61	-13.49	-7.53	CCNE2	cyclin E2
TC1600009935.hg.1	6.41	9.7	-9.78	6.84	9.22	-5.21	-7.495	SPN	Memczak2013 ANTISENSE, CDS, coding, INTERNAL best transcript NM_003123
TC1900011414.hg.1	5.03	5.11	-1.06	6.73	10.5	-13.64	-7.35	LAIR1	leukocyte-associated immunoglobulin-like receptor 1
TC0700012165.hg.1	5.05	7.73	-6.43	8.69	11.73	-8.21	-7.32	ATXN7L1	ataxin 7-like 1
TC0700011796.hg.1	7.5	10.44	-7.67	8.99	11.79	-6.95	-7.31	SAMD9	sterile alpha motif domain containing 9
TC1100009450.hg.1	6.23	9.83	-12.17	9.88	11.16	-2.44	-7.305	DCPS	decapping enzyme, scavenger
TC0600012293.hg.1	9.54	10.68	-2.2	5.58	9.18	-12.12	-7.16	MB21D1	Mab-21 domain containing 1
TC1700010209.hg.1	6.13	8.54	-5.31	4.85	7.99	-8.8	-7.055	TLCD1	TLC domain containing 1
TC1900011741.hg.1	3.61	3.79	-1.13	6.24	9.92	-12.83	-6.98	CEACAM5	carcinoembryonic antigen-related cell adhesion molecule 5
TC0900011388.hg.1	6.21	9.6	-10.48	10.22	11.96	-3.34	-6.91	PHF19	PHD finger protein 19
TC0200014693.hg.1	9.46	11.06	-3.04	10	13.43	-10.76	-6.9	CYTIP	cytohesin 1 interacting protein
TC1900010502.hg.1	7.89	8.27	-1.3	9.44	13.09	-12.5	-6.9	NFKBID	nuclear factor of kappa light polypeptide gene enhancer in B-cells inhibitor, delta
TC0600011773.hg.1	3.99	3.85	1.1	4.43	8.33	-14.89	-6.895	TREML2	triggering receptor expressed on myeloid cells-like 2
TC2000008031.hg.1	8.43	11.24	-7.02	9.86	12.58	-6.56	-6.79	COL9A3	collagen, type IX, alpha 3
TC0100009788.hg.1	10.5	11.46	-1.93	6.97	10.51	-11.58	-6.755	BCL9	B-cell CLL/lymphoma 9
TC1700011558.hg.1	7.83	9.23	-2.63	6.87	10.31	-10.81	-6.72	SLC16A6	solute carrier family 16, member 6
TC0200015631.hg.1	10.28	13.66	-10.41	11.59	13.17	-3	-6.705	IKZF2	IKAROS family zinc finger 2
TC0500012631.hg.1	10.48	14.09	-12.21	12.34	12.59	-1.19	-6.7	EBF1	early B-cell factor 1
TC0100012167.hg.1	4.73	6.92	-4.57	8.35	11.49	-8.81	-6.69	KMO	kynurenine 3-monooxygenase (kynurenine 3-hydroxylase)
TC0300012191.hg.1	6.1	9.21	-8.64	7.93	10.17	-4.71	-6.675	PARP9	poly(ADP-ribose) polymerase family member 9
TC1100013087.hg.1	7.99	10.32	-5.05	7.26	10.29	-8.17	-6.61	BIRC3	baculoviral IAP repeat containing 3
TC0X00010141.hg.1	6.87	9.26	-5.25	7.93	10.92	-7.96	-6.605	CYSLTR1	cysteinyl leukotriene receptor 1
TC1200010050.hg.1	8.93	12.8	-14.6	5.36	4.83	1.44	-6.58	LMO3	LIM domain only 3 (rhombotin-like 2)
TC1000008712.hg.1	8.73	10.92	-4.57	7.3	10.4	-8.57	-6.57	PPRC1	peroxisome proliferator-activated receptor gamma, coactivator-related 1
TC1200010182.hg.1	7.16	9.66	-5.65	11	13.88	-7.38	-6.515	BHLHE41	basic helix-loop-helix family, member e41
TSUnmapped00000398.hg.1	7.3	10.31	-8.04	6.78	9.08	-4.95	-6.495	KAT6B	K(lysine) acetyltransferase 6B
TC1800008427.hg.1	5.4	6.36	-1.95	8.41	11.86	-10.89	-6.42	KLHL14	kelch-like family member 14
TC0200012713.hg.1	5.72	8.74	-8.09	11.57	13.77	-4.6	-6.345	BCL11A	B-cell CLL/lymphoma 11A (zinc finger protein)
TC2200007273.hg.1	5.61	6.75	-2.2	6.4	9.77	-10.37	-6.285	CSF2RB	colony stimulating factor 2 receptor, beta, low-affinity (granulocyte-macrophage)
TC1000008891.hg.1	6.47	8.17	-3.24	6.73	9.94	-9.25	-6.245	DUSP5	dual specificity phosphatase 5
TC0800010297.hg.1	5.67	9.43	-13.54	5.54	5.44	1.07	-6.235	CHRNA6	cholinergic receptor, nicotinic alpha 6
TC0500012978.hg.1	8.99	11.93	-7.67	10.28	12.5	-4.65	-6.16	DOK3	docking protein 3
TC0X00008911.hg.1	9.33	11.45	-4.37	9.26	12.23	-7.84	-6.105	P2RY8	purinergic receptor P2Y, G-protein coupled, 8
TC0Y00006887.hg.1	9.33	11.45	-4.37	9.26	12.23	-7.84	-6.105	P2RY8	Homo sapiens purinergic receptor P2Y, G-protein coupled, 8 (P2RY8), mRNA.; purinergic receptor P2Y, G-protein coupled, 8 [Source:HGNC Symbol;Acc:HGNC:15524]; Homo sapiens purinergic receptor P2Y, G-protein coupled, 8, mRNA (cDNA clone MGC:50878 IMAGE:5787268), complete cds.
TC0200006831.hg.1	9.1	12.45	-10.21	6.14	7.12	-1.97	-6.09	VSNL1	visinin like 1
TC0400008483.hg.1	7.27	8.98	-3.27	7.25	10.4	-8.87	-6.07	UGT8	UDP glycosyltransferase 8
TC0900008219.hg.1	4.41	6.27	-3.61	6.3	9.38	-8.42	-6.015	NR4A3	nuclear receptor subfamily 4, group A, member 3
TC0200007900.hg.1	7.59	9.74	-4.45	9.68	12.56	-7.37	-5.91	ARHGAP25	Rho GTPase activating protein 25
TC0100014210.hg.1	10.14	11.71	-2.97	7.19	10.33	-8.81	-5.89	COA7	cytochrome c oxidase assembly factor 7 (putative)
TC0200008501.hg.1	9.89	12.37	-5.57	9.23	11.86	-6.19	-5.88	ITPRIPL1	inositol 1,4,5-trisphosphate receptor interacting protein-like 1
TC0X00009328.hg.1	8.14	11.21	-8.39	8.5	10.24	-3.35	-5.87	CXorf21	chromosome X open reading frame 21
TC0300010315.hg.1	8.61	10.46	-3.6	7.99	11.02	-8.13	-5.865	IQSEC1	IQ motif and Sec7 domain 1
TC0500012210.hg.1	9.45	12.7	-9.56	8.22	9.33	-2.16	-5.86	TMEM173	transmembrane protein 173
TC0300011259.hg.1	5.01	7.87	-7.25	4.95	7.07	-4.35	-5.8	ARHGEF3	Rho guanine nucleotide exchange factor 3
TC1200010655.hg.1	6.77	9.39	-6.12	6.47	8.92	-5.47	-5.795	LIMA1	LIM domain and actin binding 1
TC1200006771.hg.1	11.64	14.96	-10.02	8.61	9.24	-1.55	-5.785	CLEC2D	C-type lectin domain family 2, member D
TC1900007173.hg.1	6.8	9.7	-7.49	6.4	8.41	-4.03	-5.76	ADGRE5	adhesion G protein-coupled receptor E5
TC1900006819.hg.1	8.52	9.33	-1.76	8.06	11.33	-9.66	-5.71	TRIP10	thyroid hormone receptor interactor 10
TC0100011461.hg.1	9.54	12.11	-5.94	8.91	11.36	-5.46	-5.7	DIEXF	digestive organ expansion factor homolog (zebrafish)
TC1200007653.hg.1	11.3	12.85	-2.93	8.95	12.03	-8.47	-5.7	NR4A1	nuclear receptor subfamily 4, group A, member 1
TC1600011374.hg.1	8.91	11.39	-5.61	9.22	11.73	-5.7	-5.655	SPN	sialophorin
TC0600006976.hg.1	7.19	9.27	-4.22	5.41	8.23	-7.07	-5.645	PHACTR1	phosphatase and actin regulator 1
TC0X00008388.hg.1	6.46	9	-5.82	8.96	11.41	-5.43	-5.625	SASH3	SAM and SH3 domain containing 3
TC0100009305.hg.1	5.39	7.36	-3.93	6.19	9.04	-7.19	-5.56	PRMT6	protein arginine methyltransferase 6
TC0300007067.hg.1	10.33	12.26	-3.81	9.77	12.63	-7.28	-5.545	MYD88	myeloid differentiation primary response 88
TC1700011774.hg.1	5.47	7.01	-2.92	4.27	7.3	-8.15	-5.535	TRIM47	tripartite motif containing 47
TC0600014196.hg.1	8.27	9.36	-2.13	5.62	8.77	-8.84	-5.485	SNX9	sorting nexin 9
TC1800007440.hg.1	9.84	12.85	-8.06	11.18	12.72	-2.9	-5.48	ZNF532	zinc finger protein 532
TC1400009108.hg.1	7.32	8.21	-1.85	5.11	8.29	-9.09	-5.47	POLE2	polymerase (DNA directed), epsilon 2, accessory subunit
TC0100017948.hg.1	7.2	10.16	-7.75	8.4	10.06	-3.16	-5.455	CHML	choroideremia-like (Rab escort protein 2)
TC0900009996.hg.1	7.75	10.65	-7.42	10.91	12.7	-3.47	-5.445	PAX5	paired box 5
TC1900011708.hg.1	7.6	9.42	-3.54	6.41	9.28	-7.31	-5.425	PDCD2L	programmed cell death 2-like
TC1900009630.hg.1	10.82	11.12	-1.23	7.14	10.4	-9.58	-5.405	KEAP1	kelch-like ECH-associated protein 1
TC1700010587.hg.1	9.3	11.14	-3.57	9.91	12.76	-7.2	-5.385	IKZF3	IKAROS family zinc finger 3
TC1000010737.hg.1	5.39	7.66	-4.8	3.81	6.37	-5.9	-5.35	RHOBTB1	Rho-related BTB domain containing 1
TC0200010818.hg.1	7.22	9.64	-5.36	8.96	11.34	-5.24	-5.3	WNT10A	wingless-type MMTV integration site family, member 10A
TC0700009668.hg.1	4.84	7.3	-5.49	4.8	7.13	-5	-5.245	ZBED6CL	ZBED6 C-terminal like
TC1300007171.hg.1	5.27	6.8	-2.89	6.6	9.53	-7.59	-5.24	ARL11	ADP-ribosylation factor like GTPase 11
TC1700007620.hg.1	4.8	6.07	-2.4	4.63	7.65	-8.08	-5.24	CCL4L2; CCL4; CCL4L1	chemokine (C-C motif) ligand 4-like 2; chemokine (C-C motif) ligand 4; chemokine (C-C motif) ligand 4-like 1
TC1900011788.hg.1	10.85	11.74	-1.86	10.52	13.62	-8.58	-5.22	SPIB	Spi-B transcription factor (Spi-1/PU.1 related)
TC1100011797.hg.1	8.96	10.11	-2.22	8.3	11.33	-8.18	-5.2	RAB30	RAB30, member RAS oncogene family
TC1700010888.hg.1	4.06	4.21	-1.11	4.35	7.55	-9.21	-5.16	ARHGAP27	Rho GTPase activating protein 27
TC1200012617.hg.1	5.15	6.84	-3.24	7.6	10.42	-7.05	-5.145	FGD4	FYVE, RhoGEF and PH domain containing 4
TC0400008680.hg.1	8.14	9.92	-3.45	6.68	9.46	-6.83	-5.14	JADE1	jade family PHD finger 1
TC0100013293.hg.1	9.07	11.13	-4.16	9.68	12.27	-6.02	-5.09	ID3	inhibitor of DNA binding 3, dominant negative helix-loop-helix protein
TC0100015246.hg.1	6.15	8.62	-5.54	6.6	8.81	-4.63	-5.085	KCNA3	potassium channel, voltage gated shaker related subfamily A, member 3
TC1800009222.hg.1	5.95	7.62	-3.18	3.88	6.68	-6.99	-5.085	RNF125	ring finger protein 125, E3 ubiquitin protein ligase
TSUnmapped00000196.hg.1	5.16	6.98	-3.53	4.26	6.97	-6.55	-5.04	ZNF546	zinc finger protein 546
TC0100016945.hg.1	4.31	5.66	-2.55	5.02	7.91	-7.43	-4.99	PTPN7	protein tyrosine phosphatase, non-receptor type 7
TC1800008891.hg.1	9.58	12.55	-7.84	11.38	12.46	-2.11	-4.975	BCL2	B-cell CLL/lymphoma 2
TC0100009938.hg.1	10.65	13.23	-6	9.59	11.56	-3.92	-4.96	MLLT11	myeloid/lymphoid or mixed-lineage leukemia; translocated to, 11
TC0400011548.hg.1	10.06	13.15	-8.5	9.84	10.35	-1.42	-4.96	LEF1	lymphoid enhancer-binding factor 1
TC2200006832.hg.1	6.38	7.35	-1.96	5.76	8.75	-7.94	-4.95	RAB36	RAB36, member RAS oncogene family
TC0500011896.hg.1	8.02	10.13	-4.33	10.08	12.55	-5.55	-4.94	ZNF608	zinc finger protein 608
TC0600013519.hg.1	5.32	5.92	-1.51	7.53	10.59	-8.37	-4.94	ZC3H12D	zinc finger CCCH-type containing 12D
TC2200007309.hg.1	6.01	8.76	-6.73	11.08	12.72	-3.11	-4.92	SH3BP1; PDXP	SH3-domain binding protein 1; pyridoxal (pyridoxine, vitamin B6) phosphatase
TC1200011330.hg.1	9.62	10.5	-1.83	8	11	-8	-4.915	E2F7	E2F transcription factor 7
TC0100016135.hg.1	3.84	4.73	-1.85	7.58	10.58	-7.97	-4.91	SLAMF6	SLAM family member 6
TC1100013227.hg.1	4.84	6.73	-3.71	4.7	7.3	-6.08	-4.895	FDXACB1	ferredoxin-fold anticodon binding domain containing 1
TC1000010870.hg.1	3.25	6.83	-11.96	5.87	4.74	2.2	-4.88	SRGN	Memczak2013 ANTISENSE, coding, INTERNAL, UTR3 best transcript NM_002727
TC0400010453.hg.1	5.41	8.04	-6.19	6.92	8.75	-3.55	-4.87	TMEM156	transmembrane protein 156
TC0100012787.hg.1	7.79	10.58	-6.9	7.4	8.89	-2.81	-4.855	SLC2A5	solute carrier family 2 (facilitated glucose/fructose transporter), member 5
TC0100009241.hg.1	10.18	12.78	-6.08	12.96	14.78	-3.53	-4.805	S1PR1	sphingosine-1-phosphate receptor 1
TC0900010586.hg.1	4.9	4.33	1.49	7.91	11.38	-11.06	-4.785	C9orf64	chromosome 9 open reading frame 64
TC0700007034.hg.1	11.51	14.59	-8.46	7.87	7.99	-1.09	-4.775	CREB5	cAMP responsive element binding protein 5
TC0400012921.hg.1	4.27	6.37	-4.3	5.03	7.42	-5.24	-4.77	TLR1	toll-like receptor 1
TC1200012254.hg.1	11.32	12.86	-2.91	8.71	11.44	-6.63	-4.77	VPS37B	vacuolar protein sorting 37 homolog B (S. cerevisiae)
TC0300008952.hg.1	10.04	11.46	-2.66	8.18	10.96	-6.85	-4.755	FAIM	Fas apoptotic inhibitory molecule
TC0900008148.hg.1	6.51	6.94	-1.34	6.05	9.07	-8.13	-4.735	TDRD7	tudor domain containing 7
TC1700006464.hg.1	3.47	3.88	-1.33	2.57	5.59	-8.12	-4.725	FAM57A	family with sequence similarity 57, member A
TC1400009524.hg.1	9.57	11.64	-4.18	10.53	12.92	-5.23	-4.705	ZFP36L1	ZFP36 ring finger protein-like 1
TC1700007387.hg.1	6.85	6.76	1.06	6.06	9.45	-10.47	-4.705	TRAF4	TNF receptor-associated factor 4
TC0900011769.hg.1	4.03	4.47	-1.36	6.28	9.28	-7.99	-4.675	FAM78A	family with sequence similarity 78, member A
TC1500007633.hg.1	8.51	11.12	-6.13	9.28	10.96	-3.21	-4.67	SMAD3	SMAD family member 3
TC1800006882.hg.1	13.76	14.81	-2.07	7.16	10.02	-7.26	-4.665	CABLES1	Cdk5 and Abl enzyme substrate 1
TC0100010104.hg.1	10.54	10.82	-1.21	7.51	10.53	-8.09	-4.65	ZBTB7B	zinc finger and BTB domain containing 7B
TC0300014082.hg.1	4.4	7.25	-7.21	6.38	7.42	-2.06	-4.635	ETV5	ets variant 5
TC0200007205.hg.1	9.54	12.2	-6.35	6.42	7.95	-2.88	-4.615	RASGRP3	RAS guanyl releasing protein 3 (calcium and DAG-regulated)
TC1000011885.hg.1	6.51	8.28	-3.4	5.77	8.3	-5.79	-4.595	DCLRE1A	DNA cross-link repair 1A
TC1500009056.hg.1	5.48	7.89	-5.3	7.22	9.18	-3.88	-4.59	RASGRP1	RAS guanyl releasing protein 1 (calcium and DAG-regulated)
TC2200007402.hg.1	5.37	5.54	-1.12	5.87	8.87	-8.02	-4.57	MGAT3	mannosyl (beta-1,4-)-glycoprotein beta-1,4-N-acetylglucosaminyltransferase
TC1600011300.hg.1	4.06	4.72	-1.58	4.45	7.37	-7.55	-4.565	CENPBD1	CENPB DNA-binding domain containing 1
TC0500011418.hg.1	5.48	7.92	-5.41	8.51	10.4	-3.69	-4.55	MEF2C	myocyte enhancer factor 2C
TC1700007626.hg.1	4.64	4.95	-1.24	4.86	7.83	-7.85	-4.545	CCL4L2; CCL4L1	chemokine (C-C motif) ligand 4-like 2; chemokine (C-C motif) ligand 4-like 1
TC1700011430.hg.1	8.85	11.01	-4.46	12.7	14.88	-4.53	-4.495	CD79B	CD79b molecule, immunoglobulin-associated beta
TC0600009436.hg.1	6.54	8.54	-4.01	6.75	9.06	-4.95	-4.48	L3MBTL3	l(3)mbt-like 3 (Drosophila)
TC0100018532.hg.1	8.05	9.59	-2.91	6.53	9.11	-6	-4.455	PIGC	phosphatidylinositol glycan anchor biosynthesis class C
TC0400008388.hg.1	10.95	12.33	-2.61	10.18	12.83	-6.29	-4.45	GAR1	GAR1 homolog, ribonucleoprotein
TC0500007826.hg.1	7.93	10.37	-5.44	11.11	12.89	-3.44	-4.44	IQGAP2	IQ motif containing GTPase activating protein 2
TC0700011835.hg.1	8.69	11.13	-5.43	10.29	12.07	-3.42	-4.425	PON2	paraoxonase 2
TC0200016548.hg.1	4.53	4.99	-1.37	6.87	9.77	-7.47	-4.42	GPD2	glycerol-3-phosphate dehydrogenase 2
TC0900008497.hg.1	6.58	9.38	-6.94	6.43	7.32	-1.86	-4.4	ZNF618	zinc finger protein 618
TC0500012238.hg.1	11.97	14.46	-5.6	5.78	7.45	-3.19	-4.395	HBEGF	heparin-binding EGF-like growth factor
TC0700008809.hg.1	5.86	7.06	-2.29	9.54	12.24	-6.47	-4.38	LRRN3	leucine rich repeat neuronal 3
TC0100018338.hg.1	7.41	9.91	-5.66	6.72	8.33	-3.06	-4.36	NAV1	neuron navigator 1
TC1700012342.hg.1	6.97	9.05	-4.24	7.22	9.38	-4.48	-4.36	DHX33	DEAH (Asp-Glu-Ala-His) box polypeptide 33
TC2000008815.hg.1	9.63	11.45	-3.53	8.74	11.12	-5.18	-4.355	BCL2L1	BCL2-like 1
TC0500008705.hg.1	9.61	10.16	-1.47	5.94	8.8	-7.23	-4.35	TXNDC15	thioredoxin domain containing 15
TC0100018315.hg.1	9.99	12.41	-5.38	10.28	11.99	-3.29	-4.335	UCK2; MIR3658	uridine-cytidine kinase 2; microRNA 3658
TC1000008397.hg.1	5	5.75	-1.68	4.02	6.81	-6.94	-4.31	IFIT3	interferon-induced protein with tetratricopeptide repeats 3
TC1100008069.hg.1	8.57	11.28	-6.53	10.47	11.51	-2.06	-4.295	CNIH2	cornichon family AMPA receptor auxiliary protein 2
TC0200006674.hg.1	9.03	10.81	-3.43	6.76	9.11	-5.12	-4.275	KLF11	Kruppel-like factor 11
TC0700006466.hg.1	9.06	11.48	-5.39	10.51	12.15	-3.11	-4.25	DNAAF5	dynein, axonemal, assembly factor 5
TC1200009489.hg.1	5.75	8.02	-4.83	6.6	8.47	-3.66	-4.245	FBRSL1	fibrosin-like 1
TC0800009673.hg.1	7.47	8.86	-2.63	7.56	10.11	-5.84	-4.235	LONRF1	LON peptidase N-terminal domain and ring finger 1
TC0300009843.hg.1	9.23	12.12	-7.45	12.43	12.46	-1.01	-4.23	TP63	tumor protein p63
TC1200010413.hg.1	9.04	10.92	-3.67	6.15	8.41	-4.79	-4.23	ABCD2	ATP binding cassette subfamily D member 2
TC0700012906.hg.1	4.54	5.01	-1.38	5.43	8.25	-7.07	-4.225	ARHGEF35	Rho guanine nucleotide exchange factor 35
TC1400006664.hg.1	5.08	5.38	-1.23	5.4	8.25	-7.22	-4.225	REM2	RAS (RAD and GEM)-like GTP binding 2
TC1200009875.hg.1	9.59	12.26	-6.39	9.81	10.82	-2.01	-4.2	CLECL1	C-type lectin-like 1
TC0600014348.hg.1	5.51	8.76	-9.55	3.5	3.29	1.16	-4.195	NHSL1	NHS-like 1
TC1500010768.hg.1	3.73	3.67	1.04	6.89	10.13	-9.41	-4.185	SCAMP5	secretory carrier membrane protein 5
TC0500007337.hg.1	9.47	11	-2.89	8.97	11.42	-5.47	-4.18	PARP8	poly(ADP-ribose) polymerase family member 8
TC1000012164.hg.1	7.66	9.05	-2.63	7.13	9.65	-5.73	-4.18	DHX32	DEAH (Asp-Glu-Ala-His) box polypeptide 32
TC0700013490.hg.1	8.64	10.86	-4.65	8.34	10.22	-3.69	-4.17	ZNF775	zinc finger protein 775
TC0100010244.hg.1	8.46	10.56	-4.3	12.9	14.91	-4.02	-4.16	IFI16	interferon, gamma-inducible protein 16
TC0900010462.hg.1	9.47	9.81	-1.26	7.79	10.6	-7.05	-4.155	RFK	riboflavin kinase
TC1700012367.hg.1	8.95	10.85	-3.73	9.22	11.41	-4.58	-4.155	TNFRSF13B	tumor necrosis factor receptor superfamily, member 13B
TC0300010357.hg.1	8.45	10.58	-4.4	8.19	10.15	-3.9	-4.15	CHCHD4	coiled-coil-helix-coiled-coil-helix domain containing 4
TC0300012323.hg.1	6.67	9.35	-6.44	5.89	6.79	-1.86	-4.15	MGLL	monoglyceride lipase
TC0X00007798.hg.1	3.87	3.91	-1.02	5.4	8.27	-7.27	-4.145	KLHL4	kelch-like family member 4
TC0800011713.hg.1	7.36	9.85	-5.6	10.01	11.44	-2.68	-4.14	MTSS1	metastasis suppressor 1
TC0600014194.hg.1	6.46	9.7	-9.48	4.08	3.8	1.22	-4.13	TIAM2	T-cell lymphoma invasion and metastasis 2
TC1100013193.hg.1	5.54	5.73	-1.14	8.94	11.77	-7.1	-4.12	PTPRCAP	protein tyrosine phosphatase, receptor type, C-associated protein
TC1700011435.hg.1	9.32	11.06	-3.33	7.48	9.78	-4.91	-4.12	ICAM2	intercellular adhesion molecule 2
TC0600008981.hg.1	7.83	10.17	-5.07	7.02	8.68	-3.15	-4.11	AIM1	absent in melanoma 1
TC0100013315.hg.1	8.7	10.21	-2.84	8.22	10.65	-5.38	-4.11	IFNLR1	interferon, lambda receptor 1
TC0700006820.hg.1	4.73	5.81	-2.12	4.56	7.16	-6.08	-4.1	HDAC9	Jeck2013 ALT_ACCEPTOR, ALT_DONOR, coding, INTERNAL, intronic best transcript NM_178423
TC0400011978.hg.1	4.56	6	-2.71	6.3	8.75	-5.47	-4.09	TBC1D9	TBC1 domain family, member 9 (with GRAM domain)
TC0500008698.hg.1	6.05	8.12	-4.2	7.04	9.03	-3.97	-4.085	JADE2	jade family PHD finger 2
TC1000008744.hg.1	7.32	8.58	-2.39	6.12	8.65	-5.78	-4.085	TRIM8	tripartite motif containing 8
TC2100008562.hg.1	11.36	13.63	-4.84	12.5	14.24	-3.33	-4.085	RUNX1	runt-related transcription factor 1
TC0300011182.hg.1	10.45	11.01	-1.47	6.85	9.58	-6.66	-4.065	GLT8D1	glycosyltransferase 8 domain containing 1
TC1900006628.hg.1	7.03	9.84	-6.99	5.54	5.71	-1.13	-4.06	NFIC	nuclear factor I/C (CCAAT-binding transcription factor)
TC1600011524.hg.1	6.13	8.19	-4.16	5.77	7.75	-3.95	-4.055	ZNF689	zinc finger protein 689
TC1700010314.hg.1	8.84	11.16	-4.97	8	9.65	-3.14	-4.055	EVI2A; EVI2B	ecotropic viral integration site 2A; ecotropic viral integration site 2B
TC0700011847.hg.1	9.44	11.81	-5.2	10.82	12.36	-2.9	-4.05	SLC25A13	solute carrier family 25 (aspartate/glutamate carrier), member 13
TC0400012048.hg.1	6.29	8.23	-3.84	5.82	7.9	-4.24	-4.04	ZNF827	zinc finger protein 827
TC1000007761.hg.1	8.7	10.82	-4.33	10.65	12.56	-3.75	-4.04	ARID5B	AT rich interactive domain 5B (MRF1-like)
TC0500011225.hg.1	6.61	8.23	-3.08	8.9	11.22	-4.99	-4.035	LHFPL2	lipoma HMGIC fusion partner-like 2
TC0200013511.hg.1	7.92	9.51	-3.01	7.32	9.65	-5.04	-4.025	DUSP2	dual specificity phosphatase 2
TC0100015333.hg.1	5.66	8.29	-6.18	5.81	6.69	-1.84	-4.01	PTPN22	protein tyrosine phosphatase, non-receptor type 22 (lymphoid)
TC1100013165.hg.1	10.81	12.74	-3.81	12.22	14.29	-4.2	-4.005	SLC43A3	solute carrier family 43, member 3
TC2200007464.hg.1	8	9.71	-3.27	8.47	10.72	-4.73	-4	L3MBTL2	l(3)mbt-like 2 (Drosophila)
TC0100011661.hg.1	3.47	4.13	-1.58	4.31	6.99	-6.41	-3.995	MARK1	MAP/microtubule affinity-regulating kinase 1
TC1200008488.hg.1	5.03	6.57	-2.92	4.57	6.91	-5.05	-3.985	PLXNC1	plexin C1
TC1000007072.hg.1	11.08	13.51	-5.37	12.91	14.27	-2.56	-3.965	APBB1IP	amyloid beta (A4) precursor protein-binding, family B, member 1 interacting protein
TC0300008375.hg.1	7.62	9.41	-3.44	7.19	9.34	-4.42	-3.93	ZDHHC23	zinc finger, DHHC-type containing 23
TC2100008424.hg.1	11.21	13.12	-3.75	9.49	11.53	-4.1	-3.925	SLC19A1	solute carrier family 19 (folate transporter), member 1
TC1700007266.hg.1	8.12	9.99	-3.66	6.49	8.54	-4.16	-3.91	KCNJ12	potassium channel, inwardly rectifying subfamily J, member 12
TC0X00008381.hg.1	4.48	5.96	-2.79	5.35	7.68	-5.01	-3.9	OCRL	oculocerebrorenal syndrome of Lowe
TC1000008385.hg.1	6.3	8.02	-3.3	6.52	8.69	-4.5	-3.9	STAMBPL1	STAM binding protein-like 1
TC1200012206.hg.1	9.68	11.91	-4.72	9.56	11.18	-3.08	-3.9	KDM2B	lysine (K)-specific demethylase 2B
TC1700010604.hg.1	5.41	7.35	-3.86	5.73	7.7	-3.94	-3.9	NR1D1	nuclear receptor subfamily 1, group D, member 1
TC0600011674.hg.1	11.59	13.21	-3.08	11.3	13.52	-4.66	-3.87	PPIL1	peptidylprolyl isomerase (cyclophilin)-like 1
TC1000007954.hg.1	8.78	9.49	-1.64	6.17	8.78	-6.1	-3.87	SLC29A3	solute carrier family 29 (equilibrative nucleoside transporter), member 3
TC1500007980.hg.1	8.32	9.95	-3.1	6.86	9.07	-4.63	-3.865	CHRNA5	cholinergic receptor, nicotinic alpha 5
TC1900011677.hg.1	8.39	10.34	-3.86	7	8.94	-3.85	-3.855	IL27RA	interleukin 27 receptor, alpha
TC0100016006.hg.1	12.36	13.88	-2.86	11.51	13.79	-4.85	-3.855	GPATCH4	G-patch domain containing 4
TC0900009948.hg.1	5.43	7.4	-3.92	7.06	8.98	-3.78	-3.85	ARHGEF39	Rho guanine nucleotide exchange factor 39
TC0200014772.hg.1	7.12	8.45	-2.51	5.77	8.13	-5.15	-3.83	IFIH1	interferon induced, with helicase C domain 1
TC0700013524.hg.1	5.69	7.66	-3.93	8.21	10.1	-3.72	-3.825	MACC1	metastasis associated in colon cancer 1
TC0100018310.hg.1	4.77	7.23	-5.52	12.39	13.48	-2.13	-3.825	FCGR2B	Fc fragment of IgG, low affinity IIb, receptor (CD32)
TC1000010768.hg.1	6.29	8.06	-3.4	4.58	6.67	-4.24	-3.82	EGR2	early growth response 2
TC0100013545.hg.1	3.9	6.55	-6.28	4.15	4.57	-1.34	-3.81	SDC3	syndecan 3
TC1100007727.hg.1	9.11	10.5	-2.61	11.72	14.04	-5	-3.805	FAM111B	family with sequence similarity 111, member B
TC0200016382.hg.1	7.12	9.74	-6.15	6.76	7.29	-1.45	-3.8	PDCD1	programmed cell death 1
TC0100013323.hg.1	8.56	8.56	-1	6.54	9.26	-6.59	-3.795	STPG1	sperm-tail PG-rich repeat containing 1
TC1100008008.hg.1	10.11	10.48	-1.3	7.97	10.63	-6.29	-3.795	POLA2	polymerase (DNA directed), alpha 2, accessory subunit
TC0300011988.hg.1	8.48	10.01	-2.89	9.96	12.19	-4.69	-3.79	GCSAM	germinal center-associated, signaling and motility
TC0700009667.hg.1	7.35	9	-3.14	7.27	9.42	-4.44	-3.79	LRRC61	leucine rich repeat containing 61
TC2200009233.hg.1	8.2	8.92	-1.65	8.22	10.79	-5.93	-3.79	ADORA2A	adenosine A2a receptor
TC1600007315.hg.1	4.5	5.7	-2.29	3.83	6.23	-5.27	-3.78	IL21R	interleukin 21 receptor
TC1200011557.hg.1	7.08	8.63	-2.93	6.12	8.33	-4.61	-3.77	CEP83	centrosomal protein 83kDa
TC0300006925.hg.1	7.78	9.02	-2.36	9.5	11.88	-5.18	-3.77	TGFBR2	transforming growth factor beta receptor II
TC0600006926.hg.1	10.04	11.39	-2.55	9.13	11.44	-4.97	-3.76	PAK1IP1	PAK1 interacting protein 1
TC1700009515.hg.1	7.83	9.88	-4.13	8.23	9.99	-3.38	-3.755	MYBBP1A	MYB binding protein (P160) 1a
TC0100016137.hg.1	4.53	6.43	-3.72	8.27	10.19	-3.78	-3.75	CD84	CD84 molecule
TC0500006472.hg.1	9.5	11.09	-3.02	8.8	10.97	-4.48	-3.75	TRIP13	thyroid hormone receptor interactor 13
TC1100008477.hg.1	10.59	12.2	-3.05	9.05	11.2	-4.45	-3.75	DGAT2	diacylglycerol O-acyltransferase 2
TC1100010733.hg.1	9.08	11.57	-5.63	12.53	13.43	-1.86	-3.745	SPI1	Spi-1 proto-oncogene
TC2200007413.hg.1	4.15	5.23	-2.1	7.07	9.5	-5.39	-3.745	GRAP2	GRB2-related adaptor protein 2
TC0200010445.hg.1	5.2	6.26	-2.08	3.81	6.25	-5.4	-3.74	CASP10	caspase 10
TC0400007962.hg.1	5.2	5.74	-1.45	10.13	12.72	-6.03	-3.74	BMP3	bone morphogenetic protein 3
TC1400006534.hg.1	3.62	4.03	-1.32	5.18	7.8	-6.16	-3.74	RNASE6	ribonuclease, RNase A family, k6
TC1900011683.hg.1	4.83	7.3	-5.53	4.42	5.37	-1.93	-3.73	HSH2D	hematopoietic SH2 domain containing
TC0600010802.hg.1	7.55	10.64	-8.53	5.33	5.2	1.09	-3.72	ELOVL2	ELOVL fatty acid elongase 2
TC1700007791.hg.1	7.53	8.44	-1.88	7.71	10.18	-5.56	-3.72	RARA	retinoic acid receptor, alpha
TC1700012249.hg.1	5.89	9.07	-9.09	6.43	5.71	1.65	-3.72	MIR4728; ERBB2	microRNA 4728; erb-b2 receptor tyrosine kinase 2
TC0100007845.hg.1	9.72	11.18	-2.76	8.57	10.79	-4.66	-3.71	MANEAL	mannosidase, endo-alpha-like
TC0800010553.hg.1	9.52	11.95	-5.4	10.89	11.89	-2.01	-3.705	NSMAF	neutral sphingomyelinase activation associated factor
TC0200013746.hg.1	8.2	9.93	-3.31	7.98	10.01	-4.09	-3.7	TGFBRAP1	transforming growth factor beta receptor associated protein 1
TC0400008663.hg.1	10.38	11.36	-1.98	8.79	11.22	-5.42	-3.7	HSPA4L	heat shock 70kDa protein 4-like
TC1000008733.hg.1	10.11	12.29	-4.54	9.93	11.44	-2.85	-3.695	MFSD13A	major facilitator superfamily domain containing 13A
TC1700011746.hg.1	10.63	11.4	-1.7	8.08	10.58	-5.69	-3.695	SLC25A19	solute carrier family 25 (mitochondrial thiamine pyrophosphate carrier), member 19
TC0100006627.hg.1	5.31	7.45	-4.41	3.71	5.28	-2.97	-3.69	DFFB	DNA fragmentation factor, 40kDa, beta polypeptide (caspase-activated DNase)
TC0900009944.hg.1	8.39	10.26	-3.66	12.18	14.08	-3.72	-3.69	CD72	CD72 molecule
TC1200010459.hg.1	5.69	6.48	-1.72	8.63	11.13	-5.66	-3.69	PRICKLE1	prickle homolog 1
TC0100018006.hg.1	10.67	12.32	-3.14	8.7	10.78	-4.23	-3.685	ADSS	adenylosuccinate synthase
TC1600010174.hg.1	12.94	15.42	-5.56	5	5.86	-1.81	-3.685	MYLK3	myosin light chain kinase 3
TC0400012920.hg.1	4.34	4.71	-1.29	4.28	6.88	-6.07	-3.68	TLR1	toll-like receptor 1
TSUnmapped00000538.hg.1	6.07	6.71	-1.56	4.89	7.43	-5.8	-3.68	DGKD	diacylglycerol kinase, delta 130kDa
TC1500009904.hg.1	10.17	11.85	-3.2	10.58	12.63	-4.12	-3.66	TLE3	transducin-like enhancer of split 3
TC0200008099.hg.1	7.09	8.33	-2.38	6.69	8.99	-4.91	-3.645	HK2	hexokinase 2
TC0900008902.hg.1	8.47	10.92	-5.48	11.95	12.8	-1.8	-3.64	PPP2R4	protein phosphatase 2A activator, regulatory subunit 4
TC0700006529.hg.1	6.15	8.75	-6.07	6.06	6.32	-1.2	-3.635	ELFN1	extracellular leucine-rich repeat and fibronectin type III domain containing 1
TC1500010894.hg.1	9.03	10.39	-2.57	8.28	10.5	-4.68	-3.625	SNUPN	snurportin 1
TC1700011189.hg.1	4.68	5	-1.25	7.21	9.79	-5.99	-3.62	TMEM100	transmembrane protein 100
TC0300013344.hg.1	9.84	11.76	-3.77	9.94	11.73	-3.46	-3.615	KLHL6	kelch-like family member 6
TC0100018288.hg.1	9.99	11.81	-3.54	8.01	9.89	-3.68	-3.61	PLEKHO1	pleckstrin homology domain containing, family O member 1
TC1100007801.hg.1	11.85	13.12	-2.4	11.44	13.71	-4.82	-3.61	TMEM138	transmembrane protein 138
TC2000009469.hg.1	8.73	10.04	-2.47	8.64	10.89	-4.75	-3.61	ZFP64	ZFP64 zinc finger protein
TC1000008926.hg.1	8.38	10.87	-5.63	10.47	11.14	-1.59	-3.61	ACSL5	acyl-CoA synthetase long-chain family member 5
TC0800009511.hg.1	5.13	5.96	-1.78	4.94	7.38	-5.43	-3.605	SGK223	homolog of rat pragma of Rnd2; Tyrosine-protein kinase SgK223 [Source:UniProtKB/Swiss-Prot;Acc:Q86YV5]
TC2200008719.hg.1	9.59	9.98	-1.31	8.93	11.49	-5.89	-3.6	CBX6	chromobox homolog 6
TC2100006909.hg.1	4.01	4.02	-1	5.72	8.35	-6.19	-3.595	HUNK	hormonally up-regulated Neu-associated kinase
TC2200007615.hg.1	6.77	7.44	-1.59	6.39	8.87	-5.59	-3.59	RIBC2	RIB43A domain with coiled-coils 2
TC0200012863.hg.1	4.83	7.32	-5.64	8.2	8.82	-1.53	-3.585	SPRED2	sprouty-related, EVH1 domain containing 2
TC0700006813.hg.1	10.15	11.89	-3.32	12.42	14.37	-3.85	-3.585	HDAC9	histone deacetylase 9
TC0100011105.hg.1	11.43	13.98	-5.86	15.67	16.05	-1.3	-3.58	PTPRC	protein tyrosine phosphatase, receptor type, C
TC0X00010926.hg.1	9.74	11.51	-3.4	9.03	10.94	-3.76	-3.58	MAP7D3	MAP7 domain containing 3
TC1700007153.hg.1	2.67	3.22	-1.46	4.5	7.01	-5.7	-3.58	GRAPL	GRB2-related adaptor protein-like
TC1700008376.hg.1	10.2	11.62	-2.68	8.95	11.11	-4.47	-3.575	AKAP1	A kinase (PRKA) anchor protein 1
TC0300008467.hg.1	3.16	3.69	-1.44	7.13	9.63	-5.69	-3.565	ARHGAP31	Rho GTPase activating protein 31
TC0600006918.hg.1	3.5	3.77	-1.21	3.57	6.13	-5.9	-3.555	GCNT2	glucosaminyl (N-acetyl) transferase 2, I-branching enzyme (I blood group)
TC0900012157.hg.1	6.45	8.03	-3.01	6.44	8.47	-4.09	-3.55	AKAP2	A kinase (PRKA) anchor protein 2
TC0600012952.hg.1	4.85	4.77	1.06	7.16	10.19	-8.14	-3.54	FRK	fyn-related Src family tyrosine kinase
TC0300010413.hg.1	9.76	11.55	-3.44	7.45	9.31	-3.63	-3.535	ANKRD28	ankyrin repeat domain 28
TC1700012384.hg.1	7.08	9.25	-4.51	7.99	9.34	-2.56	-3.535	RAD51L3-RFFL	RAD51L3-RFFL readthrough; HCG2039718, isoform CRA_g; Uncharacterized protein [Source:UniProtKB/TrEMBL;Acc:K7EN88]
TC2000008267.hg.1	9.35	11.2	-3.59	12.3	14.1	-3.48	-3.535	RASSF2	Ras association (RalGDS/AF-6) domain family member 2
TC2000010022.hg.1	6.11	6.77	-1.58	5.84	8.29	-5.47	-3.525	ZNFX1	zinc finger, NFX1-type containing 1
TC1800006937.hg.1	9.01	10.26	-2.39	7.07	9.28	-4.65	-3.52	TAF4B	TAF4b RNA polymerase II, TATA box binding protein (TBP)-associated factor, 105kDa
TC0100008517.hg.1	7.12	9.69	-5.94	7.39	7.49	-1.08	-3.51	NFIA	nuclear factor I/A
TC0300010933.hg.1	6.8	8.44	-3.12	5.61	7.58	-3.9	-3.51	FYCO1	FYVE and coiled-coil domain containing 1
TC0100007898.hg.1	6	8.22	-4.66	6.65	7.88	-2.34	-3.5	MACF1; KIAA0754	microtubule-actin crosslinking factor 1; KIAA0754
TC1200012708.hg.1	4.53	5.54	-2.02	9.85	12.16	-4.98	-3.5	OAS1	2-5-oligoadenylate synthetase 1
TC0700012602.hg.1	7.89	9.83	-3.85	8.51	10.16	-3.14	-3.495	CEP41	centrosomal protein 41kDa
TC0800009875.hg.1	7.94	9.38	-2.71	4.83	6.93	-4.28	-3.495	TNFRSF10A	tumor necrosis factor receptor superfamily, member 10a
TC0700010463.hg.1	10.05	11.95	-3.72	9.93	11.64	-3.26	-3.49	IGF2BP3	insulin-like growth factor 2 mRNA binding protein 3
TC1700010221.hg.1	8.18	9.41	-2.35	7.16	9.37	-4.6	-3.475	DHRS13	dehydrogenase/reductase (SDR family) member 13
TC1600008427.hg.1	7.13	8.65	-2.87	6.12	8.15	-4.07	-3.47	ZNRF1	zinc and ring finger 1, E3 ubiquitin protein ligase
TC0100011267.hg.1	5.37	7.72	-5.09	9.03	9.91	-1.84	-3.465	ATP2B4	ATPase, Ca++ transporting, plasma membrane 4
TC0500012205.hg.1	10.33	12.1	-3.43	8.53	10.34	-3.5	-3.465	MZB1	marginal zone B and B1 cell-specific protein
TC0100016363.hg.1	5.87	7.2	-2.52	5	7.14	-4.4	-3.46	METTL18	methyltransferase like 18
TC0200007195.hg.1	6.57	8.55	-3.95	7.25	8.81	-2.96	-3.455	TTC27; MIR4765	tetratricopeptide repeat domain 27; microRNA 4765
TC2000009852.hg.1	6.4	7.99	-3	6.98	8.93	-3.89	-3.445	RGS19	regulator of G-protein signaling 19
TC1700010459.hg.1	6.24	7.37	-2.19	5.05	7.28	-4.69	-3.44	CCL3	chemokine (C-C motif) ligand 3
TC1900009134.hg.1	11.53	13.35	-3.54	10.88	12.62	-3.33	-3.435	SBNO2	strawberry notch homolog 2 (Drosophila)
TC0800006557.hg.1	9.4	10.56	-2.24	8.36	10.57	-4.62	-3.43	MCPH1	microcephalin 1
TC1200009672.hg.1	10.77	11.6	-1.78	7.47	9.82	-5.08	-3.43	C12orf4	chromosome 12 open reading frame 4
TC0200010582.hg.1	7.68	8.56	-1.84	6.9	9.23	-5.01	-3.425	FASTKD2	FAST kinase domains 2
TC0900007187.hg.1	7.45	8.76	-2.49	6.4	8.52	-4.35	-3.42	ALDH1B1	aldehyde dehydrogenase 1 family, member B1
TC0100017078.hg.1	6.35	8.13	-3.44	6.34	8.1	-3.39	-3.415	RAB29	RAB29, member RAS oncogene family
TC0200007111.hg.1	11.39	13.02	-3.1	10.65	12.55	-3.72	-3.41	WDR43; SNORD53	WD repeat domain 43; small nucleolar RNA, C/D box 53
TC1100006966.hg.1	7.57	9.82	-4.74	5.62	6.67	-2.08	-3.41	NCR3LG1	natural killer cell cytotoxicity receptor 3 ligand 1
TC1100012981.hg.1	10.23	11.91	-3.21	8.72	10.58	-3.61	-3.41	RCN1	reticulocalbin 1, EF-hand calcium binding domain
TC0100006494.hg.1	7.02	8.1	-2.11	5.32	7.55	-4.7	-3.405	B3GALT6	UDP-Gal:betaGal beta 1,3-galactosyltransferase 6
TC0500008544.hg.1	11.44	13.25	-3.51	11.44	13.16	-3.3	-3.405	LMNB1	lamin B1
TC0600013409.hg.1	6.11	8.32	-4.61	6.5	7.63	-2.19	-3.4	HIVEP2	human immunodeficiency virus type I enhancer binding protein 2
TC0100009441.hg.1	6.06	6.19	-1.09	5.24	7.75	-5.7	-3.395	CTTNBP2NL	CTTNBP2 N-terminal like
TC0300013083.hg.1	7.95	10.22	-4.85	10.04	10.99	-1.92	-3.385	LRRC34	leucine rich repeat containing 34
TC0X00008492.hg.1	6.71	8.84	-4.35	5.05	6.32	-2.42	-3.385	SMIM10	small integral membrane protein 10
TC0900009231.hg.1	6.77	8.95	-4.53	11.08	12.22	-2.21	-3.37	FAM69B	family with sequence similarity 69, member B
TC1100009703.hg.1	8.26	9.26	-1.99	7.58	9.83	-4.75	-3.37	SLC25A22	solute carrier family 25 (mitochondrial carrier: glutamate), member 22
TC0500012599.hg.1	5.19	5.67	-1.4	7.66	10.07	-5.32	-3.36	ADAM19	ADAM metallopeptidase domain 19
TC1700009327.hg.1	7.21	7.8	-1.51	7.26	9.64	-5.21	-3.36	GEMIN4	gem nuclear organelle associated protein 4
TC0400010500.hg.1	5.69	7.11	-2.66	5.55	7.57	-4.05	-3.355	RBM47	RNA binding motif protein 47
TC1100007785.hg.1	12.41	13.73	-2.49	11.84	13.92	-4.22	-3.355	TMEM109	transmembrane protein 109
TC0700006984.hg.1	8.25	10.17	-3.77	9.81	11.36	-2.93	-3.35	SNX10	sorting nexin 10
TC0100011374.hg.1	7.82	9.38	-2.95	7.53	9.43	-3.74	-3.345	IKBKE	inhibitor of kappa light polypeptide gene enhancer in B-cells, kinase epsilon
TC1000009095.hg.1	11.62	12.41	-1.72	9.75	12.06	-4.97	-3.345	SEC23IP	SEC23 interacting protein
TC0200016578.hg.1	8.83	9.66	-1.77	8.01	10.3	-4.91	-3.34	NUP35	nucleoporin 35kDa
TC0300007259.hg.1	5.49	7.97	-5.59	5.4	5.52	-1.09	-3.34	CCRL2	chemokine (C-C motif) receptor-like 2
TC2000007519.hg.1	6.25	6.95	-1.63	9.57	11.91	-5.05	-3.34	CD40	CD40 molecule, TNF receptor superfamily member 5
TSUnmapped00000003.hg.1	5.65	6.43	-1.72	7.93	10.25	-4.96	-3.34	SLC2A6	solute carrier family 2 (facilitated glucose transporter), member 6 [Source:HGNC Symbol;Acc:HGNC:11011]
TC0100008594.hg.1	11.62	13.69	-4.2	12.83	14.13	-2.46	-3.33	ROR1	receptor tyrosine kinase-like orphan receptor 1
TC0700013050.hg.1	7.28	9.47	-4.57	9.23	10.29	-2.09	-3.33	KCNH2	potassium channel, voltage gated eag related subfamily H, member 2
TC0X00008383.hg.1	3.82	3.93	-1.08	2.96	5.44	-5.58	-3.33	OCRL	Transcript Identified by AceView, Entrez Gene ID(s) 4952
TC1600009260.hg.1	8.27	9.12	-1.8	7.62	9.9	-4.86	-3.33	EEF2KMT	eukaryotic elongation factor 2 lysine methyltransferase
TC1200012199.hg.1	9.07	11.17	-4.29	7.9	9.14	-2.36	-3.325	CAMKK2	calcium/calmodulin-dependent protein kinase kinase 2, beta
TC2000009914.hg.1	10.31	11.3	-2	9.93	12.14	-4.62	-3.31	TGIF2	TGFB-induced factor homeobox 2
TC0900011163.hg.1	5.34	7.76	-5.34	4.58	4.91	-1.26	-3.3	PTPN3	protein tyrosine phosphatase, non-receptor type 3
TC1700008134.hg.1	5.87	6.92	-2.07	6.01	8.18	-4.53	-3.3	TBKBP1	TBK1 binding protein 1
TC1900008323.hg.1	7.23	8.35	-2.18	7.37	9.51	-4.41	-3.295	CD3EAP	CD3e molecule, epsilon associated protein
TC1500009438.hg.1	2.76	3.65	-1.85	3.21	5.44	-4.72	-3.285	LYSMD2	LysM, putative peptidoglycan-binding, domain containing 2
TC1500010731.hg.1	6.64	8.02	-2.6	5.63	7.62	-3.97	-3.285	TRIM69	tripartite motif containing 69
TC0800006746.hg.1	7.89	9.54	-3.15	9.62	11.39	-3.41	-3.28	BLK	BLK proto-oncogene, Src family tyrosine kinase
TSUnmapped00000123.hg.1	7.16	8.02	-1.82	9.69	11.94	-4.74	-3.28	SLC2A6	solute carrier family 2 (facilitated glucose transporter), member 6 [Source:HGNC Symbol;Acc:HGNC:11011]
TC1000010065.hg.1	4.26	4.78	-1.43	4.13	6.48	-5.13	-3.28	ARHGAP21	Rho GTPase activating protein 21
TC0300009799.hg.1	5.03	6.07	-2.07	4.28	6.45	-4.48	-3.275	RTP4	receptor (chemosensory) transporter protein 4
TC1000007883.hg.1	7.97	10.22	-4.77	7.17	8.01	-1.78	-3.275	SRGN	serglycin
TC1100006831.hg.1	9.87	11.69	-3.52	7.58	9.18	-3.03	-3.275	ADM	adrenomedullin
TC1700007777.hg.1	7.54	9.44	-3.71	8.14	9.65	-2.84	-3.275	THRA	thyroid hormone receptor, alpha
TC0100016350.hg.1	3.76	5.24	-2.8	5.05	6.95	-3.72	-3.26	CCDC181	coiled-coil domain containing 181
TC0500007231.hg.1	10.11	11.81	-3.24	5.03	6.74	-3.28	-3.26	PTGER4	prostaglandin E receptor 4 (subtype EP4)
TC1700012337.hg.1	8.93	10.91	-3.95	11.56	12.91	-2.56	-3.255	P2RX5	purinergic receptor P2X, ligand gated ion channel, 5
TC0200011171.hg.1	4.3	4.53	-1.17	4.61	7.02	-5.33	-3.25	SH3BP4	SH3-domain binding protein 4
TC1900010789.hg.1	4.71	5.03	-1.25	6.99	9.38	-5.24	-3.245	POU2F2	POU class 2 homeobox 2
TC2200007287.hg.1	5.92	6.35	-1.35	9.96	12.32	-5.13	-3.24	CYTH4	cytohesin 4
TC1400007890.hg.1	5.26	5.64	-1.3	8.89	11.26	-5.18	-3.24	GPR65	G protein-coupled receptor 65
TC0500007421.hg.1	9.62	10.93	-2.47	9.11	11.1	-3.97	-3.22	SKIV2L2	superkiller viralicidic activity 2-like 2 (S. cerevisiae)
TC0700008617.hg.1	6.02	6.71	-1.62	5.73	8	-4.82	-3.22	SH2B2	SH2B adaptor protein 2
TC2000009458.hg.1	10.74	11.82	-2.12	9.52	11.63	-4.32	-3.22	NFATC2	nuclear factor of activated T-cells, cytoplasmic, calcineurin-dependent 2
TC0500007820.hg.1	3.85	5.36	-2.85	4.38	6.22	-3.59	-3.22	SV2C	synaptic vesicle glycoprotein 2C
TC0900010968.hg.1	7.16	9.46	-4.94	9.88	10.45	-1.49	-3.215	TRIM14	tripartite motif containing 14
TC0100017716.hg.1	5.41	6.39	-1.97	5.29	7.44	-4.45	-3.21	FAM89A; MIR1182	family with sequence similarity 89, member A; microRNA 1182
TC0800009246.hg.1	4.03	4.08	-1.04	6.01	8.44	-5.38	-3.21	SCX	scleraxis bHLH transcription factor
TC1600006733.hg.1	7.37	8.51	-2.21	6.69	8.76	-4.19	-3.2	GLIS2	GLIS family zinc finger 2
TC0300009789.hg.1	9.94	12.28	-5.08	13.22	13.6	-1.31	-3.195	ST6GAL1	ST6 beta-galactosamide alpha-2,6-sialyltranferase 1
TC1100008218.hg.1	9.46	11.44	-3.94	7.67	8.96	-2.45	-3.195	TPCN2	two pore segment channel 2
TC1700009731.hg.1	10.9	13.03	-4.37	11.51	12.52	-2.01	-3.19	GAS7	growth arrest-specific 7
TC2100008227.hg.1	9.44	11.77	-5	8.14	8.6	-1.38	-3.19	PRDM15	PR domain containing 15
TC0200006677.hg.1	12.59	13.37	-1.72	9.73	11.95	-4.65	-3.185	RRM2	ribonucleotide reductase M2
TC1300008626.hg.1	9.65	11.83	-4.55	8.16	9.02	-1.82	-3.185	SMAD9	SMAD family member 9
TC1100009524.hg.1	11.05	13.2	-4.46	11.96	12.89	-1.9	-3.18	ST14	suppression of tumorigenicity 14 (colon carcinoma)
TC1900007150.hg.1	7.32	8.86	-2.92	5.5	7.28	-3.44	-3.18	CC2D1A	coiled-coil and C2 domain containing 1A
TC0300013896.hg.1	9.86	11.91	-4.13	10.88	12.03	-2.22	-3.175	MFSD1	major facilitator superfamily domain containing 1
TC1500008175.hg.1	6.02	7.74	-3.29	4.25	5.86	-3.06	-3.175	PDE8A	phosphodiesterase 8A
TC0X00010799.hg.1	7.6	8.74	-2.2	9.04	11.08	-4.13	-3.165	ELF4	E74-like factor 4 (ets domain transcription factor)
TC0100014505.hg.1	8.61	9.39	-1.71	6.97	9.17	-4.61	-3.16	SLC35D1	solute carrier family 35 (UDP-GlcA/UDP-GalNAc transporter), member D1
TC0100016694.hg.1	9.9	11.73	-3.55	9.38	10.85	-2.77	-3.16	IVNS1ABP	influenza virus NS1A binding protein
TC0100015752.hg.1	11	12.87	-3.66	11.22	12.62	-2.64	-3.15	CTSS	cathepsin S
TC0400012922.hg.1	8.51	9.07	-1.47	8.33	10.6	-4.83	-3.15	TLR6	toll-like receptor 6
TC0700008873.hg.1	8.88	11.11	-4.69	7.05	7.73	-1.6	-3.145	CAV1	caveolin 1
TC0200014610.hg.1	8.71	10.16	-2.73	9.09	10.92	-3.56	-3.145	NMI	N-myc (and STAT) interactor
TC1300007706.hg.1	5.84	7.48	-3.12	6.13	7.79	-3.16	-3.14	MIR17HG; MIR17; MIR18A; MIR19A; MIR19B1; MIR20A; MIR92A1	miR-17-92 cluster host gene; microRNA 17; microRNA 18a; microRNA 19a; microRNA 19b-1; microRNA 20a; microRNA 92a-1
TC2100008527.hg.1	8.97	10.24	-2.4	9.93	11.89	-3.88	-3.14	SLC37A1	solute carrier family 37 (glucose-6-phosphate transporter), member 1
TC0200016727.hg.1	9.93	11.07	-2.2	9.07	11.1	-4.07	-3.135	IWS1	IWS1 homolog (S. cerevisiae)
TC0100017223.hg.1	8.04	9.31	-2.42	8.08	10.03	-3.85	-3.135	LPGAT1	lysophosphatidylglycerol acyltransferase 1
TC1200012258.hg.1	7.67	9.84	-4.52	6.82	7.63	-1.75	-3.135	PITPNM2	phosphatidylinositol transfer protein, membrane-associated 2
TC1900011775.hg.1	11.9	12.33	-1.35	10.62	12.92	-4.92	-3.135	GRWD1	glutamate-rich WD repeat containing 1
TC1900011976.hg.1	3.62	4.13	-1.43	3.18	5.46	-4.84	-3.135	ZNF285	zinc finger protein 285
TC0900010444.hg.1	9.23	10.94	-3.28	8.46	10.04	-2.98	-3.13	CARNMT1	carnosine N-methyltransferase 1
TC0300008561.hg.1	7.63	9.95	-5	9.26	9.59	-1.25	-3.125	PARP14	poly(ADP-ribose) polymerase family member 14
TC1200010198.hg.1	12.38	13.4	-2.03	11.04	13.11	-4.22	-3.125	ASUN	asunder spermatogenesis regulator
TC0100016548.hg.1	8.73	9.58	-1.8	7.83	9.98	-4.44	-3.12	ABL2	ABL proto-oncogene 2, non-receptor tyrosine kinase
TC1100011739.hg.1	10.48	12.33	-3.59	11.03	12.44	-2.65	-3.12	ALG8	ALG8, alpha-1,3-glucosyltransferase
TC1200008535.hg.1	5.41	6.65	-2.37	4.93	6.89	-3.87	-3.12	ELK3	ELK3, ETS-domain protein (SRF accessory protein 2)
TC1700008186.hg.1	12.91	13.72	-1.74	11.04	13.21	-4.5	-3.12	IGF2BP1	insulin-like growth factor 2 mRNA binding protein 1
TC1900011255.hg.1	8.18	10.07	-3.72	11.92	13.26	-2.52	-3.12	SIGLEC10	sialic acid binding Ig-like lectin 10
TC0500012937.hg.1	9.52	10.69	-2.25	8.77	10.76	-3.98	-3.115	NOP16	NOP16 nucleolar protein
TC0600009140.hg.1	8.83	10.9	-4.19	9.12	10.14	-2.04	-3.115	GTF3C6	general transcription factor IIIC subunit 6
TC1500008286.hg.1	6.41	7.95	-2.89	6.35	8.08	-3.33	-3.11	ZNF710	zinc finger protein 710
TC1800009056.hg.1	8.57	9.99	-2.68	7.2	9.02	-3.54	-3.11	ZADH2	zinc binding alcohol dehydrogenase domain containing 2
TC1300009639.hg.1	8.46	10.74	-4.83	11.69	12.17	-1.39	-3.11	TMTC4	transmembrane and tetratricopeptide repeat containing 4
TC0100007784.hg.1	4.24	6.08	-3.58	4.68	6.08	-2.63	-3.105	AGO4	argonaute RISC catalytic component 4
TC0300008381.hg.1	10.55	11.32	-1.71	10.5	12.67	-4.5	-3.105	QTRTD1	queuine tRNA-ribosyltransferase domain containing 1
TC0300008482.hg.1	7.52	8.91	-2.61	6.48	8.32	-3.6	-3.105	ADPRH	ADP-ribosylarginine hydrolase
TC1200007626.hg.1	11.47	12.87	-2.63	11.22	13.06	-3.58	-3.105	METTL7A	methyltransferase like 7A
TC1700010540.hg.1	7.29	9.23	-3.82	10.62	11.88	-2.39	-3.105	PCGF2	polycomb group ring finger 2
TC0200014802.hg.1	4.85	5.85	-2	6.38	8.45	-4.2	-3.1	SCN3A	sodium channel, voltage gated, type III alpha subunit
TC0900011850.hg.1	8.51	9.02	-1.42	10.42	12.68	-4.78	-3.1	SLC2A6	solute carrier family 2 (facilitated glucose transporter), member 6
TC1200011567.hg.1	7.02	8.81	-3.45	5.55	7.01	-2.75	-3.1	TMCC3; MIR7844	transmembrane and coiled-coil domain family 3; microRNA 7844
TC1000011524.hg.1	11.17	13.18	-4.03	12.54	13.65	-2.15	-3.09	PIK3AP1	phosphoinositide-3-kinase adaptor protein 1
TC1900006499.hg.1	13.33	14.09	-1.69	11.14	13.31	-4.49	-3.09	ARID3A	AT rich interactive domain 3A (BRIGHT-like)
TC0100011913.hg.1	8.72	10.08	-2.57	7.93	9.78	-3.6	-3.085	URB2	URB2 ribosome biogenesis 2 homolog (S. cerevisiae)
TC0200015463.hg.1	8.57	10.23	-3.17	8.74	10.32	-3	-3.085	WDR12	WD repeat domain 12
TC0100015397.hg.1	6.05	7.08	-2.04	6.21	8.25	-4.12	-3.08	CD58	CD58 molecule
TC0600012747.hg.1	7.47	9.41	-3.84	13.58	14.79	-2.32	-3.08	CD24	CD24 molecule
TC1200009881.hg.1	11.2	13.55	-5.11	4.46	4.53	-1.05	-3.08	CLEC2B	C-type lectin domain family 2, member B
TC1600008698.hg.1	10.4	11.75	-2.57	10.1	11.94	-3.59	-3.08	GSE1	Gse1 coiled-coil protein
TC1600008585.hg.1	10.93	13.12	-4.54	12.57	13.25	-1.61	-3.075	CMIP	c-Maf inducing protein
TC0200007446.hg.1	10.1	12.34	-4.72	11.69	12.21	-1.43	-3.075	PRKCE	protein kinase C, epsilon
TC1200010281.hg.1	12.92	14.31	-2.63	11.98	13.79	-3.51	-3.07	FAM60A	family with sequence similarity 60, member A
TC1900006985.hg.1	8.11	9.84	-3.32	9.16	10.65	-2.82	-3.07	PDE4A	phosphodiesterase 4A, cAMP-specific
TC1800006757.hg.1	5.03	5.99	-1.95	7.42	9.48	-4.17	-3.06	LDLRAD4	low density lipoprotein receptor class A domain containing 4
TC1600009220.hg.1	8.07	9.41	-2.53	7.82	9.66	-3.59	-3.06	TFAP4	transcription factor AP-4 (activating enhancer binding protein 4)
TC0400008030.hg.1	5.44	7.64	-4.57	9.39	10.01	-1.54	-3.055	ARHGAP24	Rho GTPase activating protein 24
TC0500008437.hg.1	7.22	8.73	-2.84	9.11	10.82	-3.27	-3.055	TNFAIP8	tumor necrosis factor, alpha-induced protein 8
TC1300008114.hg.1	6.78	8.11	-2.52	6.64	8.48	-3.59	-3.055	CUL4A	Memczak2013 ALT_ACCEPTOR, ALT_DONOR, coding, INTERNAL, intronic best transcript NM_001008895
TC1800008474.hg.1	11.09	12.8	-3.28	9.74	11.24	-2.83	-3.055	SLC39A6	solute carrier family 39 (zinc transporter), member 6
TC1200012622.hg.1	8.81	10.11	-2.47	7	8.85	-3.62	-3.045	SLC48A1	solute carrier family 48 (heme transporter), member 1
TC1800007805.hg.1	5.97	7.03	-2.08	5.62	7.62	-4.01	-3.045	NFATC1	nuclear factor of activated T-cells, cytoplasmic, calcineurin-dependent 1
TC0X00008514.hg.1	6.17	7.63	-2.76	6.44	8.17	-3.32	-3.04	DDX26B	DEAD/H (Asp-Glu-Ala-Asp/His) box polypeptide 26B
TC1100012209.hg.1	5.41	6.95	-2.91	5.67	7.34	-3.17	-3.04	ALKBH8	alkB homolog 8, tRNA methyltransferase
TC0300008542.hg.1	4.52	5.64	-2.17	5.5	7.47	-3.9	-3.035	CD86	CD86 molecule
TC2000008037.hg.1	11.47	13.31	-3.57	11.77	13.1	-2.5	-3.035	SLC17A9	solute carrier family 17 (vesicular nucleotide transporter), member 9
TC1400006521.hg.1	11.79	12.77	-1.97	10.81	12.84	-4.1	-3.035	PNP	purine nucleoside phosphorylase
TC1400009186.hg.1	12.5	13.51	-2.01	9.98	12	-4.06	-3.035	ERO1A	endoplasmic reticulum oxidoreductase alpha
TC0600014074.hg.1	8.78	10.7	-3.79	9.35	10.53	-2.27	-3.03	HIVEP1	human immunodeficiency virus type I enhancer binding protein 1
TC1400009353.hg.1	6.61	8.2	-3.03	6.8	8.4	-3.03	-3.03	SIX4	SIX homeobox 4
TC0500011579.hg.1	10.45	11.89	-2.71	8.91	10.65	-3.34	-3.025	ST8SIA4	ST8 alpha-N-acetyl-neuraminide alpha-2,8-sialyltransferase 4
TC1500010893.hg.1	8.4	9.9	-2.82	8.07	9.77	-3.23	-3.025	PTPN9	protein tyrosine phosphatase, non-receptor type 9
TC2200008592.hg.1	6.98	7.95	-1.95	6.79	8.83	-4.1	-3.025	APOL2	apolipoprotein L, 2
TC0100009965.hg.1	10.25	11.4	-2.23	9.33	11.26	-3.8	-3.015	SNX27	sorting nexin family member 27
TC0100007936.hg.1	9.36	9.61	-1.19	8.92	11.2	-4.83	-3.01	MFSD2A	major facilitator superfamily domain containing 2A
TC0600011531.hg.1	8.18	10.39	-4.62	9.81	10.29	-1.4	-3.01	VPS52	vacuolar protein sorting 52 homolog (S. cerevisiae)
TC0600008127.hg.1	10.32	12.16	-3.59	11.3	12.57	-2.42	-3.005	SLC29A1	solute carrier family 29 (equilibrative nucleoside transporter), member 1
TC1100012812.hg.1	5.86	7.31	-2.74	7.07	8.78	-3.27	-3.005	PRDM10	PR domain containing 10
TC0100015925.hg.1	7.52	9.57	-4.15	6.72	7.6	-1.85	-3	KCNN3	potassium channel, calcium activated intermediate/small conductance subfamily N alpha, member 3
TC0100010815.hg.1	9.56	9.29	1.21	5.86	8.71	-7.2	-2.995	MR1	major histocompatibility complex, class I-related
TC0200016767.hg.1	6.49	7.1	-1.52	4.83	6.99	-4.46	-2.99	MREG	melanoregulin
TC0600014109.hg.1	7.09	8.49	-2.64	7.76	9.5	-3.34	-2.99	PSMB8-AS1	PSMB8 antisense RNA 1 (head to head)
TC0700012180.hg.1	7.86	8.56	-1.62	8.31	10.44	-4.36	-2.99	SYPL1	synaptophysin-like 1
TC0200012257.hg.1	9.53	11.42	-3.7	10.22	11.4	-2.27	-2.985	EIF2AK2	eukaryotic translation initiation factor 2-alpha kinase 2
TC1200012606.hg.1	12.72	14.78	-4.15	14.6	15.46	-1.82	-2.985	LRMP	lymphoid-restricted membrane protein
TC0200009537.hg.1	3.67	3.5	1.13	5.03	7.86	-7.1	-2.985	KYNU	kynureninase
TC1100008797.hg.1	10.09	10.5	-1.33	7.76	9.97	-4.64	-2.985	PANX1	pannexin 1
TC0X00008055.hg.1	5.51	7.38	-3.65	5.89	7.09	-2.31	-2.98	TBC1D8B	TBC1 domain family, member 8B (with GRAM domain)
TC0700013082.hg.1	8.33	9.06	-1.66	7.37	9.47	-4.29	-2.975	PRKAG2	protein kinase, AMP-activated, gamma 2 non-catalytic subunit
TC1100007507.hg.1	6.14	7.66	-2.87	12.01	13.63	-3.08	-2.975	PTPRJ	protein tyrosine phosphatase, receptor type, J
TC1400006663.hg.1	8.72	9.57	-1.81	8.87	10.92	-4.14	-2.975	LRP10	LDL receptor related protein 10
TC2100007796.hg.1	8.54	9.13	-1.5	7.94	10.09	-4.44	-2.97	MRPL39	mitochondrial ribosomal protein L39
TC0500013392.hg.1	8.2	8.87	-1.59	4.3	6.42	-4.35	-2.97	CCNJL	cyclin J-like
TC2100006784.hg.1	8.19	10.28	-4.27	10.38	11.13	-1.67	-2.97	JAM2	junctional adhesion molecule 2
TC2100008164.hg.1	10.39	11.61	-2.34	7.78	9.63	-3.6	-2.97	PSMG1	proteasome (prosome, macropain) assembly chaperone 1
TC0600014126.hg.1	7.38	9.4	-4.04	7.49	8.41	-1.89	-2.965	GLTSCR1L	GLTSCR1-like
TC0100010335.hg.1	10.58	12.53	-3.86	11.34	12.38	-2.06	-2.96	USP21	ubiquitin specific peptidase 21
TC0100008618.hg.1	8.74	10.78	-4.13	8.4	9.22	-1.77	-2.95	AK4	adenylate kinase 4
TC0X00010434.hg.1	5.09	6.93	-3.59	5.7	6.91	-2.31	-2.95	SLC25A53	solute carrier family 25, member 53
TC1400010563.hg.1	7.9	9.33	-2.7	10.39	12.06	-3.2	-2.95	MIR5195; IGHV5-78	microRNA 5195; immunoglobulin heavy variable 5-78 (pseudogene)
TC1500010878.hg.1	10.45	11.74	-2.43	9.72	11.52	-3.47	-2.95	VWA9	von Willebrand factor A domain containing 9
TC0600006855.hg.1	10.54	11.61	-2.11	8.68	10.59	-3.75	-2.93	RREB1	ras responsive element binding protein 1
TC0700012797.hg.1	10.01	11.58	-2.96	11.19	12.73	-2.9	-2.93	PARP12	poly(ADP-ribose) polymerase family member 12
TC1500010880.hg.1	8.41	9.66	-2.38	7.83	9.63	-3.48	-2.93	TIPIN	TIMELESS interacting protein
TC1700008283.hg.1	8.46	9.87	-2.65	8.1	9.79	-3.21	-2.93	UTP18	UTP18 small subunit (SSU) processome component
TC0100010365.hg.1	11.04	13.12	-4.24	13.77	14.45	-1.61	-2.925	FCRLA	Fc receptor-like A
TC0100009907.hg.1	9.98	11.74	-3.39	9.7	10.99	-2.45	-2.92	TARS2; MIR6878	threonyl-tRNA synthetase 2, mitochondrial (putative); microRNA 6878
TC0300012186.hg.1	10.2	11.35	-2.22	10.01	11.86	-3.61	-2.915	CCDC58	coiled-coil domain containing 58
TC0500009093.hg.1	6.33	8.37	-4.09	6.86	7.66	-1.74	-2.915	NDST1	N-deacetylase/N-sulfotransferase (heparan glucosaminyl) 1
TC0100008120.hg.1	3.68	5.33	-3.12	3.59	5.02	-2.7	-2.91	HPDL	4-hydroxyphenylpyruvate dioxygenase-like
TC0X00007686.hg.1	8.51	9.03	-1.43	7.28	9.42	-4.39	-2.91	PBDC1	polysaccharide biosynthesis domain containing 1
TC0600009142.hg.1	12.55	13.45	-1.87	10.45	12.42	-3.93	-2.9	RPF2	ribosome production factor 2 homolog
TC0700008000.hg.1	6.47	7.19	-1.65	8.94	10.99	-4.15	-2.9	LAT2	linker for activation of T-cells family member 2
TC1700010420.hg.1	12.19	12.68	-1.4	10.42	12.56	-4.4	-2.9	SLFN11	schlafen family member 11
TC1900011774.hg.1	12.84	14.63	-3.45	11.44	12.67	-2.35	-2.9	EMP3	epithelial membrane protein 3
TC1600009937.hg.1	5.95	7.58	-3.1	5.89	7.32	-2.69	-2.895	C16orf54	chromosome 16 open reading frame 54
TC0100008082.hg.1	9.4	11.18	-3.42	9.66	10.89	-2.36	-2.89	B4GALT2	UDP-Gal:betaGlcNAc beta 1,4- galactosyltransferase, polypeptide 2
TC1200012815.hg.1	7.28	8.42	-2.21	6.54	8.38	-3.57	-2.89	METTL1	methyltransferase like 1
TC0600012750.hg.1	5.17	6.08	-1.88	4.69	6.65	-3.89	-2.885	BEND3	BEN domain containing 3
TC1200011791.hg.1	11.05	11.23	-1.13	9.28	11.5	-4.64	-2.885	CKAP4	cytoskeleton-associated protein 4
TC0100006954.hg.1	4.9	5.54	-1.56	6.79	8.86	-4.2	-2.88	KAZN	kazrin, periplakin interacting protein
TC0500009881.hg.1	9.47	10.87	-2.65	10.53	12.16	-3.1	-2.875	MRPL36	mitochondrial ribosomal protein L36
TC1700006709.hg.1	5.97	6.32	-1.27	6.53	8.7	-4.48	-2.875	XAF1	XIAP associated factor 1
TC0800011872.hg.1	4.99	4.71	1.21	4.41	7.21	-6.95	-2.87	SLA	Src-like-adaptor
TC1500008986.hg.1	6.36	7.58	-2.33	5.73	7.5	-3.41	-2.87	LPCAT4	lysophosphatidylcholine acyltransferase 4
TC0100015950.hg.1	6.12	8.29	-4.49	6.2	6.51	-1.24	-2.865	FAM189B	family with sequence similarity 189, member B
TC0X00010198.hg.1	6.14	7.36	-2.32	6.31	8.08	-3.41	-2.865	HDX	highly divergent homeobox
TC0100011552.hg.1	6.39	7.43	-2.06	5.69	7.57	-3.66	-2.86	VASH2	vasohibin 2
TC0100016156.hg.1	9.94	10.92	-1.98	9.9	11.81	-3.74	-2.86	ARHGAP30	Rho GTPase activating protein 30
TC0100006931.hg.1	8.17	10.16	-3.98	3.37	4.16	-1.73	-2.855	PDPN	podoplanin
TC1300006601.hg.1	4.9	5.67	-1.71	4.59	6.59	-4	-2.855	SPATA13; C1QTNF9	spermatogenesis associated 13; C1q and tumor necrosis factor related protein 9
TC1400009190.hg.1	10.95	11.83	-1.85	8.21	10.16	-3.86	-2.855	GNPNAT1	glucosamine-phosphate N-acetyltransferase 1
TC2000006676.hg.1	10.85	12.63	-3.43	12.52	13.71	-2.28	-2.855	LAMP5	lysosomal-associated membrane protein family, member 5
TC0600007301.hg.1	10.39	11.93	-2.9	8.51	9.99	-2.8	-2.85	BTN3A2	butyrophilin, subfamily 3, member A2
TC1600008328.hg.1	7.83	9.46	-3.11	9.26	10.64	-2.59	-2.85	DHODH	dihydroorotate dehydrogenase (quinone)
TC1200008474.hg.1	8.14	9.83	-3.24	6.33	7.63	-2.45	-2.845	SOCS2	suppressor of cytokine signaling 2
TC0100014284.hg.1	9.12	11.03	-3.75	9.73	10.69	-1.94	-2.845	USP24	ubiquitin specific peptidase 24
TC0900011072.hg.1	5.68	7.51	-3.58	9.18	10.26	-2.11	-2.845	ABCA1	ATP binding cassette subfamily A member 1
TC0200009986.hg.1	8.38	10.08	-3.25	8.83	10.11	-2.43	-2.84	ZAK; pk	sterile alpha motif and leucine zipper containing kinase AZK; Mitogen-activated protein kinase kinase kinase MLT [Source:UniProtKB/Swiss-Prot;Acc:Q9NYL2]; Salzman2013 ANNOTATED, CDS, coding, INTERNAL, OVCODE, OVERLAPTX, OVEXON best transcript NM_133646; Salzman2013 ANNOTATED, CDS, coding, OVCODE, OVERLAPTX, OVEXON, UTR3 best transcript NM_016653; Salzman2013 ANNOTATED, CDS, coding, OVCODE, OVERLA…
TC0800011683.hg.1	3.81	5.85	-4.12	3.31	3.95	-1.56	-2.84	FBXO32	F-box protein 32
TC2000006872.hg.1	8.35	9.49	-2.19	10.5	12.3	-3.49	-2.84	INSM1	insulinoma-associated 1
TC0500009620.hg.1	8.73	9.96	-2.35	8.28	10	-3.31	-2.83	RGS14	regulator of G-protein signaling 14
TC1000008798.hg.1	9.89	10.41	-1.43	8.34	10.43	-4.23	-2.83	SFR1	SWI5-dependent homologous recombination repair protein 1
TC0100018246.hg.1	9.01	9.77	-1.69	7.35	9.33	-3.96	-2.825	LRRC8C	leucine rich repeat containing 8 family, member C
TC1800009245.hg.1	3.44	3.88	-1.36	6.34	8.44	-4.29	-2.825	SERPINB8	serpin peptidase inhibitor, clade B (ovalbumin), member 8
TC1100010290.hg.1	10.81	11.89	-2.12	10.52	12.34	-3.52	-2.82	E2F8	E2F transcription factor 8
TC0200016643.hg.1	8.78	10.76	-3.92	11.8	12.58	-1.71	-2.815	DNMT3A	DNA (cytosine-5-)-methyltransferase 3 alpha
TC0300008999.hg.1	11.71	13.88	-4.52	4.99	5.14	-1.11	-2.815	ZBTB38	zinc finger and BTB domain containing 38
TC0400008271.hg.1	11.51	12.21	-1.63	9.84	11.84	-4	-2.815	NFKB1	nuclear factor of kappa light polypeptide gene enhancer in B-cells 1
TC0X00009611.hg.1	11.73	13.49	-3.38	11.35	12.52	-2.25	-2.815	SLC38A5	solute carrier family 38, member 5
TC1000006754.hg.1	9.6	11.69	-4.26	13.34	13.8	-1.37	-2.815	CELF2	CUGBP, Elav-like family member 2
TC1200008606.hg.1	8	9.85	-3.61	8.99	10	-2.02	-2.815	UTP20	UTP20 small subunit (SSU) processome component
TC1000010887.hg.1	5.64	5.6	1.03	6.39	9.12	-6.65	-2.81	NEUROG3	neurogenin 3
TC1900007003.hg.1	11.59	13.69	-4.29	12.42	12.83	-1.33	-2.81	CARM1	coactivator-associated arginine methyltransferase 1
TC1200008860.hg.1	5.71	7.83	-4.35	3.83	4.18	-1.27	-2.81	CUX2	cut-like homeobox 2
TC1500009036.hg.1	8.68	10.49	-3.51	7.3	8.38	-2.1	-2.805	MEIS2	Meis homeobox 2
TC0100012442.hg.1	7.62	8.42	-1.74	5.5	7.45	-3.86	-2.8	C1orf159	chromosome 1 open reading frame 159
TC0200016543.hg.1	9.78	11.12	-2.54	9.48	11.09	-3.06	-2.8	RIF1	replication timing regulatory factor 1
TC0500010779.hg.1	8.24	8.44	-1.14	6.21	8.37	-4.46	-2.8	SLC38A9	solute carrier family 38, member 9
TC2200007505.hg.1	9.43	11.31	-3.69	5.26	6.19	-1.91	-2.8	SEPT3	septin 3
TC0900011454.hg.1	6.17	8.09	-3.78	8.51	9.37	-1.81	-2.795	ZBTB26	zinc finger and BTB domain containing 26
TC1100013224.hg.1	11.1	12.96	-3.62	13.66	14.64	-1.97	-2.795	POU2AF1	POU class 2 associating factor 1
TC1200010606.hg.1	6.83	8.83	-4.01	5.87	6.54	-1.58	-2.795	WNT10B	wingless-type MMTV integration site family, member 10B
TC2100007205.hg.1	4.04	6.11	-4.18	11.11	11.6	-1.4	-2.79	MX2	MX dynamin-like GTPase 2
TC0100011382.hg.1	7.57	8.3	-1.66	4.59	6.56	-3.91	-2.785	DYRK3	dual specificity tyrosine-(Y)-phosphorylation regulated kinase 3
TC0600009597.hg.1	12.72	13.69	-1.96	9.47	11.32	-3.61	-2.785	TNFAIP3	tumor necrosis factor, alpha-induced protein 3
TC1700007080.hg.1	6.97	7.92	-1.94	6.44	8.3	-3.63	-2.785	RAI1	retinoic acid induced 1
TC2200007906.hg.1	8.91	10.91	-4.01	11.81	12.45	-1.56	-2.785	BID	BH3 interacting domain death agonist
TC0700010857.hg.1	4.06	4.37	-1.24	6.49	8.6	-4.32	-2.78	GLI3	GLI family zinc finger 3
TC1100013037.hg.1	9.14	10.67	-2.89	8.86	10.27	-2.67	-2.78	ARL2	ADP-ribosylation factor like GTPase 2
TC0400008604.hg.1	12.04	13.15	-2.16	11.63	13.39	-3.39	-2.775	EXOSC9	exosome component 9
TC0100016476.hg.1	13.04	13.81	-1.71	12.67	14.61	-3.84	-2.775	KIAA0040	KIAA0040
TC0500009622.hg.1	8.93	9.94	-2.01	6.86	8.69	-3.54	-2.775	GRK6	G protein-coupled receptor kinase 6
TC1600008190.hg.1	8.86	10.44	-3	10.61	11.94	-2.53	-2.765	SLC7A6	solute carrier family 7 (amino acid transporter light chain, y+L system), member 6
TC1300009956.hg.1	5.58	5.98	-1.32	4.42	6.49	-4.2	-2.76	LACC1	laccase (multicopper oxidoreductase) domain containing 1
TC1900006561.hg.1	9.66	10.11	-1.36	7.56	9.62	-4.16	-2.76	SCAMP4; ADAT3	secretory carrier membrane protein 4; adenosine deaminase, tRNA-specific 3
TC1100009485.hg.1	9.42	10.42	-2	10.77	12.59	-3.52	-2.76	FLI1	Fli-1 proto-oncogene, ETS transcription factor
TC1200007931.hg.1	5.63	7.44	-3.51	5.24	6.25	-2.01	-2.76	SLC16A7	solute carrier family 16 (monocarboxylate transporter), member 7
TC1700008564.hg.1	10.49	10.74	-1.19	8.21	10.32	-4.33	-2.76	TACO1	translational activator of mitochondrially encoded cytochrome c oxidase I
TC1700012324.hg.1	6.47	8.3	-3.56	10.21	11.17	-1.94	-2.75	ABR	active BCR-related
TC1800007696.hg.1	6.54	7.42	-1.84	5.94	7.81	-3.66	-2.75	TSHZ1	teashirt zinc finger homeobox 1
TC0100010510.hg.1	8.9	10.64	-3.35	10.94	12.04	-2.14	-2.745	RCSD1	RCSD domain containing 1
TC1200008792.hg.1	8.56	10.23	-3.18	7.68	8.89	-2.31	-2.745	UNG	uracil DNA glycosylase
TC0400008902.hg.1	11.93	13.33	-2.64	12.08	13.59	-2.84	-2.74	ABCE1	ATP binding cassette subfamily E member 1
TC0400012956.hg.1	10.19	11.66	-2.78	9.72	11.16	-2.7	-2.74	ELOVL6	ELOVL fatty acid elongase 6
TC0X00011364.hg.1	4.92	5.18	-1.2	4.74	6.84	-4.28	-2.74	ZNF630	zinc finger protein 630
TC1300009933.hg.1	10.95	12.3	-2.56	11.16	12.71	-2.92	-2.74	RASA3	RAS p21 protein activator 3
TC0600011960.hg.1	7.05	8.01	-1.95	7.87	9.69	-3.53	-2.74	TNFRSF21	tumor necrosis factor receptor superfamily, member 21
TC1200009967.hg.1	8.6	10.32	-3.29	4.46	5.59	-2.18	-2.735	DUSP16	dual specificity phosphatase 16
TC1900011495.hg.1	5.43	7.29	-3.64	4.99	5.87	-1.83	-2.735	NLRP11	NLR family, pyrin domain containing 11
TC0400010688.hg.1	8.09	9.34	-2.38	8.62	10.24	-3.09	-2.735	USP46	ubiquitin specific peptidase 46
TC0500012017.hg.1	9.17	10.28	-2.17	6.98	8.7	-3.3	-2.735	IRF1	interferon regulatory factor 1
TC0100010343.hg.1	5.1	6.34	-2.36	5.49	7.12	-3.1	-2.73	TOMM40L; MIR5187	translocase of outer mitochondrial membrane 40 homolog (yeast)-like; microRNA 5187
TC2000009851.hg.1	5.89	7.84	-3.86	6.4	7.08	-1.6	-2.73	SAMD10	sterile alpha motif domain containing 10
TC1200011470.hg.1	4.07	4.81	-1.66	4.08	6.01	-3.79	-2.725	DUSP6	dual specificity phosphatase 6
TC1900011978.hg.1	9.9	10	-1.07	9.33	11.46	-4.38	-2.725	ZNF296	zinc finger protein 296
TC0800011472.hg.1	9.4	10.78	-2.59	9.87	11.38	-2.85	-2.72	NUDCD1	NudC domain containing 1
TC1700007481.hg.1	5.75	5.76	-1.01	5.24	7.39	-4.43	-2.72	RAB11FIP4; MIR4724	RAB11 family interacting protein 4 (class II); microRNA 4724
TC0X00011181.hg.1	10.53	12.46	-3.82	11.78	12.47	-1.61	-2.715	HCFC1	host cell factor C1
TC1900009204.hg.1	10.81	11.08	-1.21	9.8	11.87	-4.22	-2.715	MOB3A	MOB kinase activator 3A
TC2000006464.hg.1	8.09	8.67	-1.49	8.19	10.17	-3.94	-2.715	FAM110A	family with sequence similarity 110, member A
TC1900009896.hg.1	4.27	6.34	-4.19	3.97	4.26	-1.23	-2.71	CYP4F11	cytochrome P450, family 4, subfamily F, polypeptide 11
TC0300013684.hg.1	10.52	12.32	-3.47	12.41	13.36	-1.94	-2.705	TFRC	transferrin receptor
TC0400010699.hg.1	9.37	10.8	-2.7	10.1	11.53	-2.71	-2.705	SCFD2	sec1 family domain containing 2
TC1000008954.hg.1	6.98	7.65	-1.6	6.63	8.56	-3.81	-2.705	CASP7	caspase 7
TC1200010794.hg.1	4.96	5.97	-2.02	5.55	7.31	-3.39	-2.705	ITGB7	integrin beta 7
TC1700007603.hg.1	8	10.13	-4.37	9.41	9.47	-1.04	-2.705	RASL10B	RAS-like, family 10, member B
TC2100007341.hg.1	8.6	9.14	-1.45	8.35	10.33	-3.96	-2.705	PWP2	PWP2 periodic tryptophan protein homolog (yeast)
TC0500012942.hg.1	6.69	8.2	-2.84	7.15	8.5	-2.56	-2.7	RNF44	ring finger protein 44
TC0700010637.hg.1	5.49	5.62	-1.1	5.18	7.28	-4.3	-2.7	NOD1	nucleotide-binding oligomerization domain containing 1
TC1200010612.hg.1	5.72	7.48	-3.38	5.29	6.3	-2.02	-2.7	RHEBL1	Ras homolog enriched in brain like 1
TC1700009376.hg.1	11.1	11.26	-1.12	10.81	12.91	-4.28	-2.7	MYO1C	myosin IC
TC1100007781.hg.1	7.54	9.01	-2.77	8.34	9.72	-2.62	-2.695	CCDC86	coiled-coil domain containing 86
TC1900007342.hg.1	6.36	7.91	-2.93	6.26	7.55	-2.46	-2.695	FCHO1	FCH domain only 1
TC0100010301.hg.1	5.91	7.8	-3.69	4.63	5.39	-1.7	-2.695	VANGL2	VANGL planar cell polarity protein 2
TSUnmapped00000089.hg.1	3.57	4.24	-1.59	3.99	5.91	-3.8	-2.695	ZNF546	zinc finger protein 546
TC0300006627.hg.1	7.99	9.83	-3.57	7.82	8.68	-1.81	-2.69	TSEN2	TSEN2 tRNA splicing endonuclease subunit
TC0300011801.hg.1	11	12.35	-2.55	10.71	12.2	-2.83	-2.69	MINA	MYC induced nuclear antigen
TC0100017523.hg.1	8.49	9.16	-1.59	6.46	8.38	-3.78	-2.685	LIN9	lin-9 DREAM MuvB core complex component
TC1700009551.hg.1	4.4	5.31	-1.88	6.18	7.98	-3.49	-2.685	ZNF232	zinc finger protein 232
TC1900006678.hg.1	4.17	6.24	-4.19	3.56	3.8	-1.18	-2.685	CREB3L3	cAMP responsive element binding protein 3-like 3
TC2200008829.hg.1	9.03	10.31	-2.43	10.67	12.23	-2.94	-2.685	POLR3H	polymerase (RNA) III (DNA directed) polypeptide H (22.9kD)
TC0200012804.hg.1	7.05	7.3	-1.19	4.44	6.5	-4.18	-2.685	VPS54	vacuolar protein sorting 54 homolog (S. cerevisiae)
TC0500011614.hg.1	3.91	2.99	1.89	3.8	6.66	-7.25	-2.68	NUDT12	nudix hydrolase 12
TC1700010817.hg.1	10.54	12.31	-3.42	11.54	12.5	-1.94	-2.68	UBTF	upstream binding transcription factor, RNA polymerase I
TC0200010157.hg.1	6.03	7.72	-3.23	7.13	8.21	-2.12	-2.675	ITGA4	integrin alpha 4
TC1700010563.hg.1	9.6	10.41	-1.76	7.64	9.48	-3.59	-2.675	CACNB1	calcium channel, voltage-dependent, beta 1 subunit
TC0600007257.hg.1	8.49	9.37	-1.84	8.86	10.67	-3.5	-2.67	TRIM38	tripartite motif containing 38
TC0800009967.hg.1	4.3	5.92	-3.09	5.58	6.75	-2.25	-2.67	NUGGC	nuclear GTPase, germinal center associated
TC1200010250.hg.1	10.88	11.9	-2.04	9.16	10.88	-3.3	-2.67	ERGIC2	ERGIC and golgi 2
TC1300009538.hg.1	3.9	4.21	-1.24	3.77	5.8	-4.1	-2.67	OXGR1	oxoglutarate (alpha-ketoglutarate) receptor 1
TC2100007263.hg.1	5.8	7.47	-3.18	10.48	11.59	-2.16	-2.67	PDE9A	phosphodiesterase 9A
TC0100015192.hg.1	4.48	5.59	-2.15	5.97	7.64	-3.18	-2.665	PSRC1	proline/serine-rich coiled-coil 1
TC2000009748.hg.1	8.91	9.23	-1.25	9.4	11.43	-4.08	-2.665	CABLES2	Cdk5 and Abl enzyme substrate 2
TC0100014408.hg.1	8.96	10.46	-2.83	9.4	10.72	-2.49	-2.66	DOCK7	dedicator of cytokinesis 7
TC0200011726.hg.1	9.18	10.55	-2.59	9.09	10.54	-2.73	-2.66	NOL10	nucleolar protein 10
TC0400010553.hg.1	8.86	10	-2.2	9.27	10.91	-3.12	-2.66	BEND4	BEN domain containing 4
TC1200007842.hg.1	7.71	9.34	-3.09	7.97	9.13	-2.23	-2.66	SPRYD4	SPRY domain containing 4
TC0100016629.hg.1	7.17	7.67	-1.42	6.44	8.4	-3.89	-2.655	RNASEL	ribonuclease L (2,5-oligoisoadenylate synthetase-dependent)
TC0100017079.hg.1	10.16	11.79	-3.1	13.13	14.28	-2.21	-2.655	SLC41A1	solute carrier family 41 (magnesium transporter), member 1
TC0900008628.hg.1	7.65	9.27	-3.07	9.65	10.82	-2.24	-2.655	CNTRL	centriolin
TC0900008881.hg.1	5.5	7.58	-4.25	11.69	11.78	-1.06	-2.655	PKN3	protein kinase N3
TC2000009604.hg.1	6.78	7.4	-1.53	8.68	10.6	-3.78	-2.655	PMEPA1	prostate transmembrane protein, androgen induced 1
TC0200014857.hg.1	9.3	10.51	-2.32	9.34	10.9	-2.97	-2.645	FASTKD1	FAST kinase domains 1
TC0300013998.hg.1	8.85	9.87	-2.04	6.91	8.6	-3.24	-2.64	SFMBT1	Scm-like with four mbt domains 1
TC0200011425.hg.1	5.81	7.78	-3.9	5.5	5.97	-1.38	-2.64	GAL3ST2	galactose-3-O-sulfotransferase 2
TC1100010349.hg.1	3.37	4.38	-2.01	5.93	7.64	-3.27	-2.64	SVIP	small VCP/p97-interacting protein
TC1000007583.hg.1	5.02	6.29	-2.42	5	6.51	-2.85	-2.635	C10orf71	chromosome 10 open reading frame 71
TC0600007771.hg.1	8.94	9.85	-1.87	7.09	8.85	-3.39	-2.63	UHRF1BP1	UHRF1 binding protein 1
TC1100013189.hg.1	4.42	5.88	-2.74	6.64	7.98	-2.52	-2.63	CFL1	cofilin 1 (non-muscle)
TC0X00007721.hg.1	3.6	5	-2.63	4.12	5.51	-2.62	-2.625	GPR174	G protein-coupled receptor 174
TC0X00008857.hg.1	11.87	13.3	-2.69	11.43	12.79	-2.56	-2.625	DKC1; SNORA36A; SNORA56; MIR664B	dyskeratosis congenita 1, dyskerin; small nucleolar RNA, H/ACA box 36A; small nucleolar RNA, H/ACA box 56; microRNA 664b
TC1100009225.hg.1	5.5	5.43	1.05	6.23	8.89	-6.3	-2.625	CXCR5	chemokine (C-X-C motif) receptor 5
TC1700006911.hg.1	6.27	8.13	-3.61	7.14	7.85	-1.64	-2.625	ARHGAP44	Rho GTPase activating protein 44
TC1300008772.hg.1	8.69	8.89	-1.15	5.94	7.97	-4.09	-2.62	CCDC122	coiled-coil domain containing 122
TC2200009272.hg.1	6.33	7.54	-2.31	8.3	9.85	-2.93	-2.62	APOBEC3D	apolipoprotein B mRNA editing enzyme, catalytic polypeptide-like 3D
TC0100006865.hg.1	7.75	9.12	-2.58	6.92	8.33	-2.65	-2.615	AGTRAP	angiotensin II receptor-associated protein
TC0900010814.hg.1	7.55	7.67	-1.09	6.38	8.43	-4.14	-2.615	ZNF484	zinc finger protein 484
TC0600012827.hg.1	8.5	10.48	-3.95	9.59	9.93	-1.27	-2.61	WASF1	WAS protein family, member 1
TC2200008654.hg.1	10.74	12.69	-3.87	13.99	14.42	-1.35	-2.61	MFNG	MFNG O-fucosylpeptide 3-beta-N-acetylglucosaminyltransferase
TC1900010988.hg.1	8.69	9.25	-1.47	6.46	8.37	-3.75	-2.61	PNMAL1	paraneoplastic Ma antigen family-like 1
TC0600007158.hg.1	9.36	11.34	-3.94	10.31	10.65	-1.27	-2.605	SOX4	SRY box 4
TC0600007302.hg.1	9.86	10.77	-1.88	8.67	10.41	-3.33	-2.605	BTN2A2	butyrophilin, subfamily 2, member A2
TC1100013222.hg.1	4.65	5.94	-2.45	8.35	9.82	-2.76	-2.605	CARD16	caspase recruitment domain family, member 16
TC1800007960.hg.1	8.03	9.3	-2.41	8.87	10.36	-2.8	-2.605	ZBTB14	zinc finger and BTB domain containing 14
TC2200006614.hg.1	8.36	10.31	-3.88	4.94	5.35	-1.33	-2.605	GP1BB; SEPT5	glycoprotein Ib (platelet), beta polypeptide; septin 5
TC0100007676.hg.1	3.06	4.63	-2.97	4.36	5.52	-2.23	-2.6	LCK	LCK proto-oncogene, Src family tyrosine kinase
TC0700006603.hg.1	10.44	10.98	-1.45	8.88	10.79	-3.75	-2.6	FOXK1	forkhead box K1
TC0X00006758.hg.1	7.84	9.35	-2.85	8.78	10.01	-2.35	-2.6	CNKSR2	connector enhancer of kinase suppressor of Ras 2
TC1500007294.hg.1	9.41	12.16	-6.71	4.41	3.82	1.51	-2.6	UNC13C	unc-13 homolog C (C. elegans)
TC1900010528.hg.1	9.94	10.84	-1.86	9.16	10.9	-3.33	-2.595	ZNF260	zinc finger protein 260
TC0200011745.hg.1	10.21	10.68	-1.39	8.69	10.61	-3.8	-2.595	ROCK2	Rho-associated, coiled-coil containing protein kinase 2
TC0400008380.hg.1	8.71	10.52	-3.52	12.39	13.12	-1.66	-2.59	CCDC109B	coiled-coil domain containing 109B
TC0400008909.hg.1	7.96	9.3	-2.54	9.8	11.2	-2.64	-2.59	SMAD1	SMAD family member 1
TC0600012544.hg.1	9.54	10.71	-2.24	7.82	9.37	-2.94	-2.59	RRAGD	Ras-related GTP binding D
TC1000009296.hg.1	4.6	5.78	-2.26	5.49	7.04	-2.92	-2.59	PTPRE	protein tyrosine phosphatase, receptor type, E
TC1200011982.hg.1	9.25	10.71	-2.75	9.69	10.97	-2.43	-2.59	RASAL1	RAS protein activator like 1 (GAP1 like)
TC1800007895.hg.1	8.89	10.02	-2.18	9.19	10.77	-3	-2.59	METTL4	methyltransferase like 4
TC0300006465.hg.1	4.85	5.03	-1.14	6.69	8.7	-4.03	-2.585	LRRN1	leucine rich repeat neuronal 1
TC0500009580.hg.1	10.89	11.43	-1.46	8.34	10.23	-3.71	-2.585	SIMC1	SUMO-interacting motifs containing 1
TC0600010707.hg.1	4.98	5.82	-1.79	7.57	9.32	-3.38	-2.585	NRN1	neuritin 1
TC0700010989.hg.1	6.36	8.04	-3.22	11.72	12.69	-1.95	-2.585	TNS3	tensin 3
TC1200008843.hg.1	8.95	10.6	-3.13	8.22	9.25	-2.04	-2.585	FAM216A	family with sequence similarity 216, member A
TC1900010864.hg.1	6.11	7.19	-2.11	6.13	7.74	-3.06	-2.585	KCNN4	potassium channel, calcium activated intermediate/small conductance subfamily N alpha, member 4
TC0600013464.hg.1	7.54	9.26	-3.3	7.77	8.67	-1.86	-2.58	SHPRH	SNF2 histone linker PHD RING helicase, E3 ubiquitin protein ligase
TC0800012284.hg.1	6.42	7.07	-1.58	6.06	7.89	-3.56	-2.57	EXTL3	exostosin-like glycosyltransferase 3
TC1100013230.hg.1	6.49	7.52	-2.04	6.68	8.31	-3.1	-2.57	BCL9L	B-cell CLL/lymphoma 9-like
TSUnmapped00000051.hg.1	7.29	8.1	-1.75	9.94	11.7	-3.39	-2.57	SLC2A6	solute carrier family 2 (facilitated glucose transporter), member 6 [Source:HGNC Symbol;Acc:HGNC:11011]
TC1700009742.hg.1	6.9	9.53	-6.18	5.16	5.11	1.04	-2.57	MYH8	myosin, heavy chain 8, skeletal muscle, perinatal
TC1100008999.hg.1	5.9	7.19	-2.44	4.42	5.85	-2.69	-2.565	ZC3H12C	zinc finger CCCH-type containing 12C
TC1600009183.hg.1	4.26	5.93	-3.17	5.33	6.3	-1.96	-2.565	ZNF200	Transcript Identified by AceView, Entrez Gene ID(s) 7752
TC1900010013.hg.1	3.38	3.62	-1.18	3.23	5.21	-3.95	-2.565	LRRC25	leucine rich repeat containing 25
TC2000006736.hg.1	6.67	8.39	-3.29	6.68	7.57	-1.84	-2.565	SPTLC3	serine palmitoyltransferase, long chain base subunit 3
TC0300013736.hg.1	10.88	12.24	-2.56	11.13	12.48	-2.56	-2.56	DLG1	discs, large homolog 1 (Drosophila)
TC0700008523.hg.1	8.23	9.1	-1.82	7.88	9.6	-3.29	-2.555	AP4M1	adaptor-related protein complex 4, mu 1 subunit
TC1100008881.hg.1	7.33	7.8	-1.39	5.22	7.12	-3.72	-2.555	ARHGAP42	Rho GTPase activating protein 42
TC1700009623.hg.1	8.81	9.6	-1.72	8.42	10.18	-3.39	-2.555	PHF23	PHD finger protein 23
TC0300012728.hg.1	3.51	4.86	-2.55	6.05	7.41	-2.56	-2.555	PLSCR1	phospholipid scramblase 1
TC1700006772.hg.1	9.92	11.27	-2.55	10.66	12.01	-2.56	-2.555	KDM6B	lysine (K)-specific demethylase 6B
TC1400010398.hg.1	5.09	4.96	1.09	5.25	7.89	-6.19	-2.55	GPR132	G protein-coupled receptor 132
TC1500010923.hg.1	6.59	7.26	-1.6	6.04	7.85	-3.5	-2.55	DET1	de-etiolated homolog 1 (Arabidopsis)
TC0100010661.hg.1	10.22	11.84	-3.08	11.05	12.06	-2.01	-2.545	DARS2	aspartyl-tRNA synthetase 2, mitochondrial
TC0300011036.hg.1	8.87	9.08	-1.16	4.92	6.89	-3.93	-2.545	PRKAR2A	protein kinase, cAMP-dependent, regulatory, type II, alpha
TC1500007077.hg.1	10.14	10.73	-1.51	8.07	9.91	-3.58	-2.545	WDR76	WD repeat domain 76
TC1600007312.hg.1	8.94	9.21	-1.2	8.06	10.02	-3.89	-2.545	IL4R	interleukin 4 receptor
TC1700009637.hg.1	9.94	11.87	-3.82	11.54	11.89	-1.27	-2.545	PLSCR3; TMEM256; TMEM256-PLSCR3	phospholipid scramblase 3; transmembrane protein 256; TMEM256-PLSCR3 readthrough (NMD candidate)
TC0200008090.hg.1	11.02	11.79	-1.71	9.35	11.11	-3.37	-2.54	HTRA2	HtrA serine peptidase 2
TC1000011382.hg.1	9.12	9.74	-1.54	7.98	9.81	-3.54	-2.54	PANK1	pantothenate kinase 1
TC0300007077.hg.1	4.34	6.15	-3.51	4.2	4.84	-1.56	-2.535	ACVR2B	activin A receptor type IIB
TC0400012969.hg.1	9.66	10.09	-1.35	8.33	10.23	-3.72	-2.535	SETD7	SET domain containing (lysine methyltransferase) 7
TSUnmapped00000531.hg.1	6.99	7.93	-1.92	7.2	8.85	-3.15	-2.535	RASA3	RAS p21 protein activator 3
TC0X00010966.hg.1	9.26	11.26	-4	10.97	11.04	-1.06	-2.53	ATP11C	ATPase, class VI, type 11C
TC1900007012.hg.1	11.18	11.87	-1.62	9.23	11.02	-3.44	-2.53	LDLR; MIR6886	low density lipoprotein receptor; microRNA 6886
TC1200007622.hg.1	11.04	11.55	-1.43	9.26	11.11	-3.62	-2.525	ATF1	activating transcription factor 1
TC2200008906.hg.1	9.91	11.39	-2.79	9.44	10.61	-2.26	-2.525	TTLL12	tubulin tyrosine ligase-like family member 12
TC0X00009877.hg.1	5.71	6.39	-1.6	5.11	6.89	-3.44	-2.52	AMER1	APC membrane recruitment protein 1
TC1000011469.hg.1	9.05	9.79	-1.66	7.9	9.66	-3.38	-2.52	NOC3L	NOC3-like DNA replication regulator
TC1900011958.hg.1	8.51	9.9	-2.62	9.37	10.64	-2.42	-2.52	ERF	Ets2 repressor factor
TC1200011862.hg.1	10.54	11.33	-1.74	8.54	10.26	-3.29	-2.515	ALKBH2	alkB homolog 2, alpha-ketoglutarate-dependent dioxygenase
TC0300013838.hg.1	5.23	6.22	-1.98	3.7	5.31	-3.05	-2.515	ABHD14A	abhydrolase domain containing 14A
TC0500008835.hg.1	9.14	9.93	-1.73	10.17	11.89	-3.3	-2.515	CXXC5	CXXC finger protein 5
TC0100016891.hg.1	9.8	11.43	-3.08	9.97	10.93	-1.94	-2.51	KIF14	kinesin family member 14
TC1100010552.hg.1	4.26	5.85	-3.02	4.4	5.4	-2	-2.51	RAG2	recombination activating gene 2
TC1600009646.hg.1	9.68	10.63	-1.93	8.93	10.55	-3.09	-2.51	KNOP1	lysine-rich nucleolar protein 1
TC2000008310.hg.1	12.73	13.7	-1.95	12.63	14.25	-3.07	-2.51	TRMT6	tRNA methyltransferase 6
TC0300007083.hg.1	8.67	10.33	-3.17	7.79	8.67	-1.84	-2.505	WDR48	WD repeat domain 48
TC0100012232.hg.1	8.94	10.8	-3.64	9.2	9.64	-1.36	-2.5	COX20	COX20 cytochrome c oxidase assembly factor
TC0100017491.hg.1	10.08	11.34	-2.41	8.44	9.82	-2.59	-2.5	ENAH	enabled homolog (Drosophila)
TC0200015771.hg.1	11.18	12.43	-2.37	12.91	14.3	-2.63	-2.5	TUBA4A	tubulin, alpha 4a
TC0900009404.hg.1	10.91	12.23	-2.49	7.49	8.82	-2.51	-2.5	PUM3	pumilio RNA binding family member 3
TC1200006850.hg.1	11.54	13.03	-2.8	10.37	11.5	-2.2	-2.5	ETV6	ets variant 6
TC1200012835.hg.1	9.03	9.33	-1.23	7.27	9.18	-3.77	-2.5	NT5DC3	5-nucleotidase domain containing 3
TC1900007743.hg.1	10.43	11.45	-2.03	10.22	11.79	-2.97	-2.5	ZNF507	zinc finger protein 507
TC0200011898.hg.1	5.47	8.07	-6.04	4.17	4.1	1.05	-2.495	SDC1	syndecan 1
TC0600013425.hg.1	7.76	9.33	-2.96	7.01	8.04	-2.03	-2.495	ADAT2	adenosine deaminase, tRNA-specific 2
TC0600014247.hg.1	4.55	5.5	-1.93	9.44	11.06	-3.06	-2.495	FAM65B	family with sequence similarity 65, member B
TC0900012212.hg.1	8.39	8.67	-1.21	6	7.92	-3.78	-2.495	PLIN2	perilipin 2
TC0100016000.hg.1	13.2	14.25	-2.07	11.59	13.13	-2.91	-2.49	MEF2D	myocyte enhancer factor 2D
TC0X00010506.hg.1	8.72	9.75	-2.04	6.46	8.02	-2.94	-2.49	AMMECR1	Alport syndrome, mental retardation, midface hypoplasia and elliptocytosis chromosomal region gene 1
TC0700013620.hg.1	8.87	10.27	-2.64	9.63	10.85	-2.33	-2.485	IMPDH1	IMP (inosine 5-monophosphate) dehydrogenase 1
TC2100008538.hg.1	9.36	10.17	-1.75	9.3	10.99	-3.22	-2.485	PWP2	PWP2 periodic tryptophan protein homolog (yeast)
TC0700007997.hg.1	10.67	11.6	-1.9	10.92	12.54	-3.07	-2.485	LIMK1	LIM domain kinase 1
TC1200010264.hg.1	9.32	11.15	-3.55	10.84	11.34	-1.42	-2.485	IPO8	importin 8
TC0400007311.hg.1	8.46	9.9	-2.73	10.39	11.55	-2.23	-2.48	RHOH	ras homolog family member H
TC0500008156.hg.1	10.43	11.96	-2.89	6.07	7.12	-2.07	-2.48	ERAP2	endoplasmic reticulum aminopeptidase 2
TC0600012521.hg.1	8.56	10.27	-3.27	12.88	13.63	-1.69	-2.48	CNR1	cannabinoid receptor 1 (brain)
TC0X00006658.hg.1	8.27	9.96	-3.22	9.6	10.4	-1.74	-2.48	OFD1	oral-facial-digital syndrome 1
TC0300013930.hg.1	5.08	7.05	-3.92	3.55	3.6	-1.03	-2.475	SSUH2	ssu-2 homolog (C. elegans)
TC0700012780.hg.1	13.24	15.11	-3.65	12.91	13.3	-1.3	-2.475	HIPK2	homeodomain interacting protein kinase 2
TC0200008040.hg.1	8.83	10.15	-2.51	9.94	11.23	-2.44	-2.475	SMYD5	SMYD family member 5
TC0300009271.hg.1	12.98	13.51	-1.45	11.94	13.75	-3.49	-2.47	GMPS	guanine monophosphate synthase
TC1200008629.hg.1	3.67	5.22	-2.92	3.37	4.39	-2.02	-2.47	DRAM1	DNA-damage regulated autophagy modulator 1
TSUnmapped00000328.hg.1	6.09	7.44	-2.54	6.05	7.32	-2.4	-2.47	DGKD	diacylglycerol kinase, delta 130kDa
TC0100017029.hg.1	5.49	6.87	-2.6	8.8	10.02	-2.33	-2.465	PIK3C2B	phosphatidylinositol-4-phosphate 3-kinase, catalytic subunit type 2 beta
TC0700008306.hg.1	8.64	8.8	-1.12	9.21	11.14	-3.81	-2.465	FZD1	frizzled class receptor 1
TC0900010920.hg.1	8.79	9.54	-1.68	7.68	9.38	-3.25	-2.465	AAED1	AhpC/TSA antioxidant enzyme domain containing 1
TC1200008820.hg.1	6.7	8.32	-3.07	6.18	7.07	-1.86	-2.465	IFT81	intraflagellar transport 81
TC1100012514.hg.1	10.07	11.65	-2.99	10.88	11.83	-1.93	-2.46	DPAGT1	dolichyl-phosphate (UDP-N-acetylglucosamine) N-acetylglucosaminephosphotransferase 1 (GlcNAc-1-P transferase)
TC1200006787.hg.1	6.22	6.88	-1.57	6.07	7.81	-3.35	-2.46	GABARAPL1	GABA(A) receptor-associated protein like 1
TC0300013380.hg.1	12.76	14.27	-2.86	13.05	14.08	-2.05	-2.455	ALG3	ALG3, alpha-1,3- mannosyltransferase
TC1700012053.hg.1	6.77	8.3	-2.88	7.39	8.41	-2.03	-2.455	FAAP100	Fanconi anemia core complex associated protein 100
TC0200006524.hg.1	9.67	9.94	-1.21	7.85	9.73	-3.69	-2.45	TRAPPC12	trafficking protein particle complex 12
TC0700007370.hg.1	12.45	14.27	-3.53	13.64	14.09	-1.37	-2.45	AEBP1; MIR4649	AE binding protein 1; microRNA 4649
TC1300009008.hg.1	9.6	10.99	-2.62	7.55	8.74	-2.28	-2.45	NEK3	NIMA-related kinase 3
TC0400009088.hg.1	4.69	5.26	-1.48	6.96	8.74	-3.41	-2.445	GUCY1B3	guanylate cyclase 1, soluble, beta 3
TC0100009215.hg.1	8.67	9.1	-1.35	8.59	10.41	-3.53	-2.44	CDC14A	cell division cycle 14A
TC0100012002.hg.1	3.14	3.17	-1.02	3.91	5.86	-3.86	-2.44	KIAA1804; MLK4	mixed lineage kinase 4; Mitogen-activated protein kinase kinase kinase MLK4 [Source:UniProtKB/Swiss-Prot;Acc:Q5TCX8]; Salzman2013 ANNOTATED, CDS, coding, INTERNAL, OVCODE, OVEXON best transcript NM_032435
TC0400011578.hg.1	6.29	7.21	-1.9	7.22	8.8	-2.98	-2.44	CASP6	caspase 6
TC0600011483.hg.1	9.22	10.63	-2.65	9.53	10.69	-2.23	-2.44	PBX2	pre-B-cell leukemia homeobox 2
TC1100011485.hg.1	6.35	8.92	-5.94	6.03	5.93	1.07	-2.435	SHANK2	SH3 and multiple ankyrin repeat domains 2
TC1600007373.hg.1	5.41	6.82	-2.66	9.38	10.52	-2.21	-2.435	CD19	CD19 molecule
TC1400010647.hg.1	4.27	5.87	-3.04	4.43	5.29	-1.82	-2.43	BDKRB2	bradykinin receptor B2
TC0300006520.hg.1	7.77	8.79	-2.03	5.35	6.85	-2.83	-2.43	LMCD1; LINC00312	LIM and cysteine-rich domains 1; long intergenic non-protein coding RNA 312
TC0400008170.hg.1	9.2	10.45	-2.38	8.31	9.62	-2.48	-2.43	SMARCAD1	SWI/SNF-related, matrix-associated actin-dependent regulator of chromatin, subfamily a, containing DEAD/H box 1
TC0800008715.hg.1	11.73	13.39	-3.17	12.86	13.62	-1.69	-2.43	ZHX2	zinc fingers and homeoboxes 2
TC0900008641.hg.1	5.29	6.31	-2.02	7.41	8.91	-2.84	-2.43	DAB2IP	DAB2 interacting protein
TC1500007619.hg.1	4.69	6.06	-2.58	4.41	5.6	-2.28	-2.43	SMAD6	SMAD family member 6
TC0100015171.hg.1	3.6	4.47	-1.83	6.33	7.92	-3.02	-2.425	HENMT1	HEN1 methyltransferase homolog 1 (Arabidopsis)
TC0600010921.hg.1	8.93	10.85	-3.79	8.21	8.3	-1.06	-2.425	ATXN1	ataxin 1
TC0800010918.hg.1	4.72	6.27	-2.93	6.17	7.11	-1.92	-2.425	ZNF704	zinc finger protein 704
TC1600011385.hg.1	7.2	8.06	-1.81	7.05	8.65	-3.04	-2.425	FBXL19	F-box and leucine-rich repeat protein 19
TC1700006721.hg.1	8.11	9.86	-3.36	8.56	9.13	-1.49	-2.425	SLC16A13	solute carrier family 16, member 13
TC0100007980.hg.1	10.92	12.05	-2.18	11.27	12.68	-2.66	-2.42	CTPS1	CTP synthase 1
TC0100010874.hg.1	7.17	7.51	-1.26	6.93	8.77	-3.58	-2.42	RGL1	ral guanine nucleotide dissociation stimulator-like 1
TC0300012123.hg.1	5.55	7.38	-3.55	5.27	5.63	-1.29	-2.42	CD80	CD80 molecule
TC0500008054.hg.1	8.66	9.77	-2.16	7.83	9.25	-2.68	-2.42	POLR3G	polymerase (RNA) III (DNA directed) polypeptide G (32kD)
TC0800010575.hg.1	3.02	4.3	-2.43	6.06	7.33	-2.41	-2.42	CA8	carbonic anhydrase VIII
TC0900012141.hg.1	3.62	4.94	-2.48	8.49	9.73	-2.36	-2.42	GCNT1	glucosaminyl (N-acetyl) transferase 1, core 2
TC1100011367.hg.1	5.81	6.09	-1.21	10.1	11.96	-3.63	-2.42	UNC93B1	unc-93 homolog B1 (C. elegans)
TC0100015273.hg.1	9.49	11.4	-3.75	12.66	12.78	-1.08	-2.415	WDR77	WD repeat domain 77
TC0600009362.hg.1	11.45	13.08	-3.08	5.66	6.47	-1.75	-2.415	HEY2	hes-related family bHLH transcription factor with YRPW motif 2
TC1000008904.hg.1	11.3	12.19	-1.85	11.12	12.7	-2.98	-2.415	PDCD4; MIR4680	programmed cell death 4 (neoplastic transformation inhibitor); microRNA 4680
TC1400008014.hg.1	5.12	6.27	-2.22	5.45	6.83	-2.61	-2.415	RIN3	Ras and Rab interactor 3
TC1600010181.hg.1	11.56	12.8	-2.36	10.97	12.27	-2.47	-2.415	NETO2	neuropilin (NRP) and tolloid (TLL)-like 2
TC0500012975.hg.1	12.07	13.25	-2.27	11.38	12.73	-2.55	-2.41	DBN1	drebrin 1
TC0700008626.hg.1	10.81	12.32	-2.84	11.69	12.67	-1.98	-2.41	ORAI2	ORAI calcium release-activated calcium modulator 2
TC0700009145.hg.1	12.31	13.66	-2.54	9.15	10.34	-2.28	-2.41	MEST	mesoderm specific transcript
TC1700006804.hg.1	10.68	12.5	-3.52	12.92	13.29	-1.3	-2.41	PFAS	phosphoribosylformylglycinamidine synthase
TC0200008259.hg.1	13.58	14.96	-2.6	13.28	14.43	-2.21	-2.405	MAT2A	methionine adenosyltransferase II, alpha
TC0900011610.hg.1	7.42	7.97	-1.46	9.31	11.06	-3.35	-2.405	ST6GALNAC4	ST6 (alpha-N-acetyl-neuraminyl-2,3-beta-galactosyl-1,3)-N-acetylgalactosaminide alpha-2,6-sialyltransferase 4
TC0900008805.hg.1	5.89	6.25	-1.28	7.02	8.84	-3.53	-2.405	LRSAM1	leucine rich repeat and sterile alpha motif containing 1
TC1600011499.hg.1	9.16	9.88	-1.64	8.7	10.36	-3.17	-2.405	ERI2	ERI1 exoribonuclease family member 2
TC0500010781.hg.1	4.82	5.93	-2.16	4.73	6.13	-2.64	-2.4	SLC38A9	Transcript Identified by AceView, Entrez Gene ID(s) 153129
TC0800012331.hg.1	8.94	10.22	-2.43	8.76	10	-2.37	-2.4	NDUFAF6	NADH dehydrogenase (ubiquinone) complex I, assembly factor 6
TC1100009407.hg.1	5.38	6.41	-2.04	4.77	6.23	-2.76	-2.4	CCDC15	coiled-coil domain containing 15
TC1600007806.hg.1	8.25	9.16	-1.88	8.79	10.34	-2.92	-2.4	HEATR3	HEAT repeat containing 3
TC0200015071.hg.1	5.45	6.19	-1.67	5.18	6.82	-3.12	-2.395	TTC30B	tetratricopeptide repeat domain 30B
TC0700012085.hg.1	6.44	6.82	-1.3	6.01	7.81	-3.49	-2.395	ALKBH4	alkB homolog 4, lysine demthylase
TC1100007728.hg.1	11.04	12.3	-2.38	11.43	12.69	-2.41	-2.395	FAM111A	family with sequence similarity 111, member A
TC0100010761.hg.1	7.85	8.8	-1.93	7.91	9.43	-2.85	-2.39	FAM20B	family with sequence similarity 20, member B
TC0400011005.hg.1	4.08	3.62	1.38	3.62	6.24	-6.16	-2.39	RASSF6	Ras association (RalGDS/AF-6) domain family member 6
TC0100018507.hg.1	10.78	12.24	-2.75	10.86	11.88	-2.03	-2.39	ARHGEF2	Rho/Rac guanine nucleotide exchange factor 2
TC1800007411.hg.1	9.95	11.47	-2.88	12.09	13.02	-1.9	-2.39	NEDD4L	neural precursor cell expressed, developmentally down-regulated 4-like, E3 ubiquitin protein ligase
TC0200016740.hg.1	10.33	11.49	-2.22	10.59	11.94	-2.55	-2.385	ARL5A	ADP-ribosylation factor like GTPase 5A
TC0200008617.hg.1	7.65	9.09	-2.71	8.37	9.41	-2.05	-2.38	PDCL3	phosducin like 3
TC1000010310.hg.1	9.43	10.1	-1.58	8.41	10.08	-3.18	-2.38	CUL2	cullin 2
TC1200007425.hg.1	10.56	11.8	-2.35	9.75	11.01	-2.41	-2.38	ARID2	AT rich interactive domain 2 (ARID, RFX-like)
TC1000008881.hg.1	10.06	10.95	-1.85	9.41	10.94	-2.9	-2.375	MXI1	MAX interactor 1, dimerization protein
TC1000012423.hg.1	13.17	14.35	-2.26	12.17	13.49	-2.49	-2.375	PFKP	phosphofructokinase, platelet
TC1500006870.hg.1	9.59	11.12	-2.88	9.66	10.56	-1.87	-2.375	C15orf41	chromosome 15 open reading frame 41
TC2200006947.hg.1	5.52	6.01	-1.4	4.85	6.6	-3.35	-2.375	ASPHD2	aspartate beta-hydroxylase domain containing 2
TC0200012261.hg.1	9.59	11	-2.66	8.96	10.01	-2.08	-2.37	PRKD3	protein kinase D3
TC0300013146.hg.1	5.38	5.57	-1.14	7.14	8.98	-3.6	-2.37	TNFSF10	tumor necrosis factor (ligand) superfamily, member 10
TC1500008043.hg.1	8.11	8.62	-1.42	6.12	7.85	-3.32	-2.37	ABHD17C	abhydrolase domain containing 17C
TC1900007260.hg.1	10.96	12.64	-3.19	13.1	13.73	-1.55	-2.37	TPM4	tropomyosin 4
TC1900011801.hg.1	11.85	13.34	-2.82	11.87	12.81	-1.92	-2.37	LILRB4	leukocyte immunoglobulin-like receptor, subfamily B (with TM and ITIM domains), member 4
TC0100014997.hg.1	7.37	8.77	-2.64	6.87	7.93	-2.09	-2.365	ALG14	ALG14, UDP-N-acetylglucosaminyltransferase subunit
TC1900007115.hg.1	5.8	7.62	-3.54	5.04	5.29	-1.19	-2.365	NFIX	nuclear factor I/X (CCAAT-binding transcription factor)
TC0200010264.hg.1	5.93	7.78	-3.59	4.53	4.72	-1.14	-2.365	MFSD6	major facilitator superfamily domain containing 6
TC1700009995.hg.1	4.22	4.17	1.03	7.25	9.77	-5.76	-2.365	GRAP	GRB2-related adaptor protein
TC0900008969.hg.1	9.76	10.6	-1.79	8.87	10.41	-2.93	-2.36	ABL1	ABL proto-oncogene 1, non-receptor tyrosine kinase
TC0100010586.hg.1	4	4.28	-1.21	4.14	5.96	-3.51	-2.36	FMO4	flavin containing monooxygenase 4
TC0100016786.hg.1	13.34	14.53	-2.28	12.83	14.12	-2.44	-2.36	UCHL5	ubiquitin C-terminal hydrolase L5
TC0100018260.hg.1	8.34	9.98	-3.13	10.68	11.35	-1.59	-2.36	AMPD2	adenosine monophosphate deaminase 2
TC0300008324.hg.1	4.05	5.31	-2.4	4.48	5.69	-2.32	-2.36	PHLDB2; PLCXD2	pleckstrin homology-like domain, family B, member 2; phosphatidylinositol-specific phospholipase C, X domain containing 2
TC0100018526.hg.1	5.01	6.79	-3.44	5.4	5.74	-1.27	-2.355	ILDR2	immunoglobulin-like domain containing receptor 2
TC0900011992.hg.1	7.05	7.38	-1.25	6.43	8.22	-3.46	-2.355	AGPAT2	1-acylglycerol-3-phosphate O-acyltransferase 2
TC1700009681.hg.1	8.12	9.66	-2.91	8.93	9.78	-1.8	-2.355	CTC1	CTS telomere maintenance complex component 1
TC1100008039.hg.1	7.81	8.96	-2.21	6.65	7.96	-2.49	-2.35	MUS81	MUS81 structure-specific endonuclease subunit
TC2200008174.hg.1	9.55	11.4	-3.6	8.73	8.87	-1.1	-2.35	IGLL1	immunoglobulin lambda-like polypeptide 1
TC0100008369.hg.1	9.28	9.76	-1.4	8	9.73	-3.3	-2.35	LRRC42	leucine rich repeat containing 42
TC0600007508.hg.1	9.99	11.33	-2.53	10.17	11.29	-2.17	-2.35	PPP1R11	protein phosphatase 1, regulatory (inhibitor) subunit 11
TC1300008983.hg.1	8.82	10.17	-2.55	8.24	9.35	-2.15	-2.35	INTS6	integrator complex subunit 6
TC1200008873.hg.1	10.02	10.09	-1.05	7.85	9.71	-3.64	-2.345	SH2B3	SH2B adaptor protein 3
TC0100006852.hg.1	11.97	12.36	-1.31	10.56	12.32	-3.38	-2.345	UBIAD1	UbiA prenyltransferase domain containing 1
TC0100008080.hg.1	10.67	12.03	-2.58	11.69	12.77	-2.11	-2.345	DPH2	DPH2 homolog
TC0600007306.hg.1	9.06	10.36	-2.48	8.25	9.39	-2.21	-2.345	BTN3A3	butyrophilin, subfamily 3, member A3
TC1100013097.hg.1	7.45	9.28	-3.54	9.89	10.09	-1.15	-2.345	REXO2	RNA exonuclease 2
TC1800007835.hg.1	5.27	5.61	-1.27	6.75	8.52	-3.42	-2.345	ADNP2	ADNP homeobox 2
TC0100007160.hg.1	8.27	9.2	-1.91	7.29	8.76	-2.77	-2.34	MRTO4	MRT4 homolog, ribosome maturation factor
TC0100008602.hg.1	5.21	6.75	-2.91	5.69	6.52	-1.77	-2.34	CACHD1	cache domain containing 1
TC0900008516.hg.1	11.32	11.54	-1.17	10.59	12.4	-3.51	-2.34	C9orf91	chromosome 9 open reading frame 91
TC0500009837.hg.1	7.14	7.44	-1.23	8.62	10.4	-3.44	-2.335	SLC12A7	solute carrier family 12 (potassium/chloride transporter), member 7
TC1200007647.hg.1	8.13	8.92	-1.72	5.64	7.2	-2.95	-2.335	ACVR1B	activin A receptor type IB
TC1600006616.hg.1	6.19	7.91	-3.29	5.52	5.98	-1.38	-2.335	NTN3	netrin 3
TC1700012371.hg.1	8.53	9.21	-1.6	8.09	9.71	-3.07	-2.335	ZNF286B; FOXO3B	zinc finger protein 286B; forkhead box O3B pseudogene
TC2200009283.hg.1	8.69	9.91	-2.33	5.35	6.57	-2.34	-2.335	PRR5	proline rich 5 (renal)
TC0100009403.hg.1	4.14	5.52	-2.61	11.68	12.72	-2.05	-2.33	CHI3L2	chitinase 3-like 2
TC0300009613.hg.1	8.96	9.93	-1.96	7.91	9.34	-2.7	-2.33	USP13	ubiquitin specific peptidase 13 (isopeptidase T-3)
TC0600011376.hg.1	7.58	8.2	-1.54	9.1	10.74	-3.12	-2.33	PPP1R18	protein phosphatase 1, regulatory subunit 18
TC0600014360.hg.1	4.7	5.25	-1.46	5.85	7.53	-3.2	-2.33	IPCEF1	interaction protein for cytohesin exchange factors 1
TC0700013609.hg.1	4.74	6.58	-3.59	11.87	11.97	-1.07	-2.33	TFEC	transcription factor EC
TC0X00009806.hg.1	5.14	6.64	-2.83	5.16	6.03	-1.83	-2.33	USP51	ubiquitin specific peptidase 51
TC1100012303.hg.1	8.3	9.22	-1.9	9.05	10.52	-2.76	-2.33	PPP2R1B	protein phosphatase 2, regulatory subunit A, beta
TC1200012666.hg.1	8.65	9.76	-2.16	9.01	10.33	-2.5	-2.33	TMEM19	transmembrane protein 19
TC0200010545.hg.1	4.12	5.31	-2.28	4.2	5.44	-2.37	-2.325	NRP2	neuropilin 2
TC0300013215.hg.1	9.25	10.91	-3.15	11.47	12.05	-1.5	-2.325	TBL1XR1	transducin (beta)-like 1 X-linked receptor 1
TC0300011815.hg.1	8.28	8.78	-1.42	9.42	11.11	-3.22	-2.32	DCBLD2	discoidin, CUB and LCCL domain containing 2
TC0800008783.hg.1	11.69	12.69	-2	11.56	12.96	-2.64	-2.32	SQLE	squalene epoxidase
TC0800012290.hg.1	7.76	9.25	-2.81	7.72	8.59	-1.83	-2.32	UBXN8	UBX domain protein 8
TC1900008824.hg.1	11.61	12.63	-2.02	12.61	14	-2.62	-2.32	MYADM	myeloid-associated differentiation marker
TC0100014762.hg.1	7.84	8.53	-1.61	8.05	9.64	-3.03	-2.32	SSX2IP	synovial sarcoma, X breakpoint 2 interacting protein
TC0600013205.hg.1	3.47	4.97	-2.84	6.02	6.87	-1.8	-2.32	VNN2	vanin 2
TC1600010276.hg.1	6.55	6.23	1.25	7.41	9.97	-5.89	-2.32	SNX20	sorting nexin 20
TSUnmapped00000135.hg.1	8.58	10.36	-3.42	12.79	13.07	-1.22	-2.32	INPP5D	inositol polyphosphate-5-phosphatase D
TC1400007942.hg.1	10.11	11.24	-2.18	10.96	12.26	-2.45	-2.315	TDP1	tyrosyl-DNA phosphodiesterase 1
TC0600007791.hg.1	5.25	6.29	-2.06	6.15	7.51	-2.57	-2.315	DEF6	DEF6 guanine nucleotide exchange factor
TC0600011443.hg.1	8.65	9.39	-1.67	7.37	8.93	-2.96	-2.315	GPANK1	G-patch domain and ankyrin repeats 1
TC0100007334.hg.1	11.51	12.62	-2.15	11.42	12.72	-2.47	-2.31	LYPLA2	lysophospholipase II
TC0100015364.hg.1	4.93	5.74	-1.75	7.03	8.55	-2.87	-2.31	TSPAN2	tetraspanin 2
TC1100013084.hg.1	8.17	9.18	-2.01	6.92	8.3	-2.61	-2.31	AMOTL1	angiomotin like 1
TC0800012307.hg.1	8.98	9.74	-1.7	8.85	10.39	-2.91	-2.305	RRS1	ribosome biogenesis regulator homolog
TC0200015976.hg.1	10.27	11.39	-2.17	13.13	14.42	-2.44	-2.305	SP110	SP110 nuclear body protein
TC0500007607.hg.1	8.76	9.85	-2.13	8.74	10.04	-2.47	-2.3	NLN	neurolysin (metallopeptidase M3 family)
TC0900011160.hg.1	6.71	8.4	-3.23	5.42	5.87	-1.37	-2.3	EPB41L4B	erythrocyte membrane protein band 4.1 like 4B
TC2200008495.hg.1	4.32	6.09	-3.41	5.11	5.36	-1.19	-2.3	C22orf24	chromosome 22 open reading frame 24
TC0400011192.hg.1	7.58	8.82	-2.36	14.54	15.7	-2.23	-2.295	PLAC8	placenta specific 8
TC1200011838.hg.1	2.91	3.81	-1.87	3.32	4.77	-2.72	-2.295	CMKLR1	chemerin chemokine-like receptor 1
TC1100009043.hg.1	4.03	5.24	-2.3	4.34	5.53	-2.28	-2.29	DIXDC1	DIX domain containing 1
TC1700012338.hg.1	9.23	10.62	-2.61	11.59	12.57	-1.97	-2.29	P2RX5-TAX1BP3	P2RX5-TAX1BP3 readthrough (NMD candidate)
TC0400012949.hg.1	9.7	11.11	-2.66	9.2	10.14	-1.91	-2.285	SLC39A8	solute carrier family 39 (zinc transporter), member 8
TC1200010556.hg.1	5.08	6.32	-2.36	5.93	7.07	-2.21	-2.285	HDAC7	histone deacetylase 7
TC1400010768.hg.1	11.66	11.83	-1.12	10.46	12.25	-3.45	-2.285	MED6	mediator complex subunit 6
TC0200016563.hg.1	8.91	9.56	-1.57	7.89	9.47	-2.99	-2.28	KLHL23	kelch-like family member 23
TC0300013981.hg.1	9.1	10.54	-2.7	7.82	8.71	-1.86	-2.28	IFRD2	interferon-related developmental regulator 2
TC0400008879.hg.1	11.61	12.97	-2.56	14.06	15.06	-2	-2.28	GAB1	GRB2-associated binding protein 1
TC0400011202.hg.1	9.26	9.95	-1.61	8.85	10.41	-2.95	-2.28	COQ2	coenzyme Q2 4-hydroxybenzoate polyprenyltransferase
TC0500009610.hg.1	9.58	10.22	-1.56	8.24	9.83	-3	-2.28	NSD1	nuclear receptor binding SET domain protein 1
TC1100009330.hg.1	5.61	6.67	-2.09	8.41	9.71	-2.47	-2.28	UBASH3B	ubiquitin associated and SH3 domain containing B
TC1700011919.hg.1	10.92	12.01	-2.12	10.06	11.34	-2.44	-2.28	CEP295NL; TIMP2	CEP295 N-terminal like; TIMP metallopeptidase inhibitor 2
TC1900011861.hg.1	3.96	4.64	-1.6	4.53	6.1	-2.96	-2.28	S1PR2	sphingosine-1-phosphate receptor 2
TC1400010727.hg.1	4.87	5.34	-1.39	5.01	6.67	-3.17	-2.28	RIPK3	receptor-interacting serine-threonine kinase 3
TC0600008509.hg.1	10.03	11.83	-3.49	10.59	10.68	-1.06	-2.275	KCNQ5	potassium channel, voltage gated KQT-like subfamily Q, member 5
TC0100015058.hg.1	10.79	11.47	-1.61	9.77	11.32	-2.94	-2.275	SASS6	SAS-6 centriolar assembly protein
TC0300007610.hg.1	12.8	14.14	-2.53	11.44	12.45	-2.02	-2.275	PXK	PX domain containing serine/threonine kinase
TC0700013500.hg.1	5.71	7.04	-2.52	8.3	9.32	-2.03	-2.275	ADAP1	ArfGAP with dual PH domains 1
TC0800008801.hg.1	7.58	9.18	-3.03	11.49	12.09	-1.52	-2.275	TRIB1	tribbles pseudokinase 1
TC1000007427.hg.1	7.14	8.67	-2.9	7.98	8.7	-1.65	-2.275	ZNF485	zinc finger protein 485
TC1200010976.hg.1	6.75	7.65	-1.86	6.85	8.27	-2.69	-2.275	AGAP2	ArfGAP with GTPase domain, ankyrin repeat and PH domain 2
TC1900007688.hg.1	7.53	7.98	-1.36	8.42	10.09	-3.19	-2.275	CCNE1	cyclin E1
TC0400010282.hg.1	10.61	12.33	-3.29	7.84	8.16	-1.25	-2.27	SEL1L3	sel-1 suppressor of lin-12-like 3 (C. elegans)
TC1100010683.hg.1	3.11	4.77	-3.16	3.45	3.91	-1.38	-2.27	CRY2	Memczak2013 ANTISENSE, CDS, coding, INTERNAL, UTR3 best transcript NM_001127457
TC1900012043.hg.1	4.31	4.73	-1.33	6.06	7.75	-3.21	-2.27	LILRA4	leukocyte immunoglobulin-like receptor, subfamily A (with TM domain), member 4
TC2200008036.hg.1	3.4	3.61	-1.16	4.13	5.89	-3.38	-2.27	USP41	ubiquitin specific peptidase 41
TC0200012643.hg.1	10.99	12.51	-2.87	10.43	11.17	-1.66	-2.265	CCDC88A	coiled-coil domain containing 88A
TC2200007876.hg.1	3.01	4.7	-3.23	3.54	3.93	-1.3	-2.265	XKR3	X-linked Kx blood group related 3
TC1700011820.hg.1	13.16	13.84	-1.61	12.38	13.92	-2.91	-2.26	SRSF2; MIR636	serine/arginine-rich splicing factor 2; microRNA 636
TC0300012445.hg.1	11.69	12.76	-2.11	11.11	12.38	-2.41	-2.26	MRPL3	mitochondrial ribosomal protein L3
TC0800012474.hg.1	10.01	10.28	-1.2	8.59	10.32	-3.32	-2.26	AGO2	argonaute RISC catalytic component 2
TC1200012336.hg.1	3.9	5.47	-2.98	4.39	5.01	-1.54	-2.26	DHX37	DEAH (Asp-Glu-Ala-His) box polypeptide 37
TC1500009138.hg.1	7.93	8.8	-1.83	6.47	7.9	-2.69	-2.26	INO80	INO80 complex subunit
TC2000007239.hg.1	6.12	7.62	-2.83	6.71	7.46	-1.69	-2.26	EPB41L1	erythrocyte membrane protein band 4.1-like 1
TC0900010825.hg.1	11	11.24	-1.18	9.69	11.43	-3.33	-2.255	NINJ1	ninjurin 1
TC0X00010793.hg.1	8.82	9.89	-2.1	8.68	9.95	-2.41	-2.255	ZDHHC9	zinc finger, DHHC-type containing 9
TC1700007281.hg.1	5.17	6.26	-2.12	4.46	5.71	-2.39	-2.255	KCNJ18	potassium channel, inwardly rectifying subfamily J, member 18
TC1900011947.hg.1	4.22	4.93	-1.64	4.62	6.15	-2.87	-2.255	LRFN1	leucine rich repeat and fibronectin type III domain containing 1
TC0200010796.hg.1	9.1	10.57	-2.78	9.19	9.97	-1.72	-2.25	CTDSP1	CTD small phosphatase 1
TC0600009206.hg.1	11.59	11.97	-1.3	10.5	12.18	-3.2	-2.25	MARCKS	myristoylated alanine-rich protein kinase C substrate
TC0800006447.hg.1	7.13	8.28	-2.22	6.45	7.64	-2.28	-2.25	FBXO25	F-box protein 25
TC1000011516.hg.1	7.19	8.78	-3.02	8.07	8.63	-1.48	-2.25	BLNK	Memczak2013 ALT_ACCEPTOR, ALT_DONOR, coding, INTERNAL, intronic best transcript NM_013314
TC1200011225.hg.1	10.51	13	-5.63	3.88	3.71	1.13	-2.25	BEST3	bestrophin 3
TC1400009355.hg.1	8.42	9.69	-2.42	8.38	9.44	-2.08	-2.25	TRMT5	tRNA methyltransferase 5
TC1900009510.hg.1	7.22	8.88	-3.16	7.49	7.91	-1.34	-2.25	CTXN1	cortexin 1
TC0100014040.hg.1	8.74	9.48	-1.67	6.3	7.79	-2.82	-2.245	PIK3R3	phosphoinositide-3-kinase, regulatory subunit 3 (gamma)
TC0100018446.hg.1	8.55	9.38	-1.77	8.87	10.32	-2.72	-2.245	OMA1	OMA1 zinc metallopeptidase
TC0200007609.hg.1	12.35	14.02	-3.17	13.94	14.34	-1.32	-2.245	SPTBN1	spectrin, beta, non-erythrocytic 1
TC0200010791.hg.1	5.56	7.17	-3.07	4.88	5.38	-1.42	-2.245	PNKD; MIR6810	paroxysmal nonkinesigenic dyskinesia; microRNA 6810
TC0400010745.hg.1	8.37	9.16	-1.73	8.44	9.9	-2.76	-2.245	CLOCK	clock circadian regulator
TC0400011253.hg.1	9.16	10.2	-2.06	7.83	9.11	-2.43	-2.245	KLHL8	kelch-like family member 8
TC1200007061.hg.1	9.42	10.13	-1.64	7.21	8.72	-2.85	-2.245	CMAS	cytidine monophosphate N-acetylneuraminic acid synthetase
TC1200012711.hg.1	4.03	5.55	-2.87	3.83	4.52	-1.62	-2.245	LINC00173	long intergenic non-protein coding RNA 173
TC1500007856.hg.1	8.22	8.26	-1.03	9.85	11.64	-3.46	-2.245	CSK	c-src tyrosine kinase
TC1900009805.hg.1	5.97	7.7	-3.31	7.23	7.47	-1.18	-2.245	SAMD1	sterile alpha motif domain containing 1
TC0400008450.hg.1	6.31	7.97	-3.15	6.79	7.2	-1.33	-2.24	ANK2	ankyrin 2, neuronal
TC0500010635.hg.1	12.48	13.07	-1.51	11.23	12.8	-2.97	-2.24	HMGCS1	3-hydroxy-3-methylglutaryl-CoA synthase 1 (soluble)
TC0500013175.hg.1	10.02	11.44	-2.67	11.16	12.02	-1.81	-2.24	IPO11; LRRC70	importin 11; leucine rich repeat containing 70
TC1200007882.hg.1	6.08	7.73	-3.14	5.7	6.13	-1.34	-2.24	GLI1	GLI family zinc finger 1
TC1400008921.hg.1	10.36	11.43	-2.1	10.33	11.58	-2.38	-2.24	BAZ1A	bromodomain adjacent to zinc finger domain 1A
TC1700009528.hg.1	4.96	5.79	-1.78	4.96	6.39	-2.7	-2.24	CXCL16	chemokine (C-X-C motif) ligand 16
TC0100016021.hg.1	9.49	10.81	-2.49	9.47	10.46	-1.98	-2.235	MRPL24	mitochondrial ribosomal protein L24
TC1300008468.hg.1	6.99	7.78	-1.73	6.74	8.2	-2.74	-2.235	SLC46A3	solute carrier family 46, member 3
TC0200012219.hg.1	10.67	10.88	-1.16	9.31	11.04	-3.31	-2.235	FAM98A	family with sequence similarity 98, member A
TC1500009082.hg.1	5.8	7.31	-2.84	6.22	6.92	-1.63	-2.235	BMF	Bcl2 modifying factor
TC0300006758.hg.1	10.06	11.1	-2.05	11.31	12.58	-2.41	-2.23	PLCL2; MIR3714	phospholipase C-like 2; microRNA 3714
TC0X00008795.hg.1	7.48	8.77	-2.44	7.73	8.75	-2.02	-2.23	ABCD1	ATP binding cassette subfamily D member 1
TC1200010566.hg.1	13.23	13.94	-1.64	12.02	13.51	-2.82	-2.23	SENP1	SUMO1/sentrin specific peptidase 1
TC1400008619.hg.1	6.24	7.64	-2.63	6.45	7.32	-1.83	-2.23	ZNF219	zinc finger protein 219
TSUnmapped00000524.hg.1	7.25	9.03	-3.44	9.45	9.49	-1.02	-2.23	INPP5D	inositol polyphosphate-5-phosphatase D
TC0400012917.hg.1	5.78	7.01	-2.35	5.37	6.44	-2.1	-2.225	ARAP2	ArfGAP with RhoGAP domain, ankyrin repeat and PH domain 2
TC0800009266.hg.1	6.11	7.28	-2.25	6.48	7.62	-2.2	-2.225	MFSD3	major facilitator superfamily domain containing 3
TC1600009256.hg.1	4.79	5.56	-1.71	4.93	6.38	-2.74	-2.225	NAGPA	N-acetylglucosamine-1-phosphodiester alpha-N-acetylglucosaminidase
TC0800009988.hg.1	9.39	10.39	-2.01	9.59	10.87	-2.44	-2.225	INTS9	integrator complex subunit 9
TC1000007081.hg.1	9.76	10.54	-1.72	8.2	9.65	-2.72	-2.22	PDSS1	prenyl (decaprenyl) diphosphate synthase, subunit 1
TC1100012956.hg.1	5.18	5.54	-1.28	6.88	8.54	-3.16	-2.22	TRIM6-TRIM34	TRIM6-TRIM34 readthrough
TC0700008882.hg.1	8.62	10.2	-3.01	7.19	7.7	-1.43	-2.22	ST7; ST7-OT4; ST7-OT3; MIR6132	suppression of tumorigenicity 7; ST7 overlapping transcript 4; ST7 overlapping transcript 3; microRNA 6132
TC0100009394.hg.1	11.55	12.69	-2.2	13.23	14.39	-2.23	-2.215	CD53	CD53 molecule
TC0100011406.hg.1	13.15	14.14	-1.98	12.12	13.41	-2.45	-2.215	CD55	CD55 molecule, decay accelerating factor for complement (Cromer blood group)
TC0200012297.hg.1	10.91	11.68	-1.7	10.31	11.75	-2.73	-2.215	SRSF7	serine/arginine-rich splicing factor 7
TC0300010427.hg.1	7.1	8.47	-2.59	10.11	10.98	-1.84	-2.215	RFTN1	raftlin, lipid raft linker 1
TC0700007905.hg.1	10.78	11.58	-1.74	10.63	12.06	-2.69	-2.215	AUTS2	autism susceptibility candidate 2
TC0700010556.hg.1	4.33	4.69	-1.28	4.64	6.3	-3.15	-2.215	HOXA1	homeobox A1
TC1200008732.hg.1	4.21	4.63	-1.34	3.92	5.55	-3.09	-2.215	RFX4	Transcript Identified by AceView, Entrez Gene ID(s) 5992
TSUnmapped00000492.hg.1	6.61	8.12	-2.85	6.07	6.73	-1.58	-2.215	KAT6B	K(lysine) acetyltransferase 6B
TC0800008769.hg.1	5.43	6.59	-2.23	5.35	6.48	-2.19	-2.21	TRMT12	tRNA methyltransferase 12 homolog (S. cerevisiae)
TC1000008401.hg.1	7.83	8.24	-1.32	6.96	8.59	-3.1	-2.21	IFIT5	interferon-induced protein with tetratricopeptide repeats 5
TC1100007003.hg.1	14.25	15.69	-2.71	15.45	16.22	-1.71	-2.21	LDHA	lactate dehydrogenase A
TC1100008514.hg.1	5.99	7.42	-2.69	5.76	6.55	-1.73	-2.21	TSKU	tsukushi, small leucine rich proteoglycan
TC1100010987.hg.1	8.73	10.26	-2.89	10.26	10.88	-1.53	-2.21	FABP5	fatty acid binding protein 5 (psoriasis-associated)
TC1200009800.hg.1	7.77	8.78	-2.01	4.98	6.25	-2.41	-2.21	SLC2A3	solute carrier family 2 (facilitated glucose transporter), member 3
TC1200010516.hg.1	14.5	15.51	-2.02	14.03	15.29	-2.4	-2.21	SLC38A1	solute carrier family 38, member 1
TC0200012335.hg.1	8.63	9.31	-1.61	7.4	8.88	-2.8	-2.205	THUMPD2	THUMP domain containing 2
TC0700011821.hg.1	8.11	9.01	-1.87	7.08	8.43	-2.54	-2.205	SGCE	sarcoglycan epsilon
TC1700008452.hg.1	6.81	7.26	-1.36	5.2	6.81	-3.05	-2.205	GDPD1	glycerophosphodiester phosphodiesterase domain containing 1
TC0300014064.hg.1	6.63	7.64	-2.02	6.7	7.95	-2.38	-2.2	PFN2	profilin 2
TC0X00010406.hg.1	5.77	5.84	-1.05	5.49	7.24	-3.35	-2.2	TCEAL8	transcription elongation factor A (SII)-like 8
TC1200012584.hg.1	9.82	11.32	-2.82	7.26	7.92	-1.58	-2.2	TAPBPL	TAP binding protein-like
TC1400010595.hg.1	10.54	11.57	-2.03	9.73	10.97	-2.37	-2.2	KIAA0391	KIAA0391
TC0600009370.hg.1	8.79	10.02	-2.35	7.63	8.66	-2.04	-2.195	TRMT11	tRNA methyltransferase 11 homolog
TC0800006492.hg.1	3.95	3.92	1.02	4.3	6.74	-5.41	-2.195	KBTBD11	kelch repeat and BTB (POZ) domain containing 11
TC2000009504.hg.1	11.21	12.41	-2.28	11.93	13.01	-2.11	-2.195	ZNF217	zinc finger protein 217
TC0100010340.hg.1	11.78	13.19	-2.67	11.4	12.17	-1.71	-2.19	NDUFS2	NADH dehydrogenase (ubiquinone) Fe-S protein 2, 49kDa (NADH-coenzyme Q reductase)
TC0500010019.hg.1	6.71	7.47	-1.69	7.45	8.88	-2.69	-2.19	FASTKD3	FAST kinase domains 3
TC0700011770.hg.1	10.03	11.32	-2.44	11.45	12.4	-1.94	-2.19	KRIT1	KRIT1, ankyrin repeat containing
TC1200012787.hg.1	9.5	9.65	-1.11	7.73	9.44	-3.27	-2.19	PUS7L	pseudouridylate synthase 7-like
TC1500008231.hg.1	11.13	11.76	-1.54	10.11	11.61	-2.84	-2.19	AEN	apoptosis enhancing nuclease
TC1700010798.hg.1	6.85	7.56	-1.63	7.64	9.1	-2.75	-2.19	DUSP3	dual specificity phosphatase 3
TC1900011606.hg.1	5.52	6.27	-1.69	4.68	6.11	-2.69	-2.19	ZNF329	zinc finger protein 329
TC0400009038.hg.1	11.95	12.56	-1.52	12.69	14.2	-2.85	-2.185	KIAA0922	KIAA0922
TC0900008865.hg.1	5.53	7.21	-3.2	5.43	5.66	-1.17	-2.185	CERCAM	cerebral endothelial cell adhesion molecule
TC0900012153.hg.1	8.32	9.62	-2.47	8.36	9.29	-1.9	-2.185	MSANTD3	Myb/SANT-like DNA-binding domain containing 3
TC1100011222.hg.1	6.3	7	-1.61	6.25	7.71	-2.76	-2.185	SLC25A45	solute carrier family 25, member 45
TC1100011514.hg.1	12.09	12.61	-1.44	12.3	13.85	-2.93	-2.185	DHCR7	7-dehydrocholesterol reductase
TC1400010605.hg.1	9.56	10.42	-1.81	7.18	8.54	-2.56	-2.185	CTAGE5	CTAGE family, member 5
TC1700012218.hg.1	6.05	7.57	-2.86	6.33	6.93	-1.51	-2.185	SARM1	sterile alpha and TIR motif containing 1
TC1800006513.hg.1	10.55	11.43	-1.83	11	12.35	-2.54	-2.185	TGIF1	TGFB-induced factor homeobox 1
TC0300008316.hg.1	3.07	3.14	-1.05	4.44	6.17	-3.31	-2.18	PVRL3	poliovirus receptor-related 3
TC0400012029.hg.1	11.04	12.04	-1.99	11.01	12.25	-2.37	-2.18	OTUD4	OTU deubiquitinase 4
TC1100006812.hg.1	11	11.88	-1.84	10.65	11.98	-2.52	-2.18	ZNF143	zinc finger protein 143
TC1900012007.hg.1	12.2	12.89	-1.61	11.4	12.86	-2.75	-2.18	NUP62; IL4I1	nucleoporin 62kDa; interleukin 4 induced 1
TC0200007590.hg.1	8.61	8.83	-1.17	6.74	8.41	-3.19	-2.18	CHAC2	ChaC, cation transport regulator homolog 2 (E. coli)
TC0900010792.hg.1	12.04	12.72	-1.6	11.13	12.59	-2.76	-2.18	NOL8	nucleolar protein 8
TC1700012368.hg.1	8.38	9.56	-2.26	7.09	8.16	-2.1	-2.18	PLD6	phospholipase D family, member 6
TC1900008061.hg.1	6.82	7.32	-1.42	7.73	9.28	-2.94	-2.18	DLL3	delta-like 3 (Drosophila)
TC0300010714.hg.1	5.44	6.68	-2.36	6.7	7.69	-1.99	-2.175	TRANK1	tetratricopeptide repeat and ankyrin repeat containing 1
TC0400008240.hg.1	6.92	8.11	-2.28	9.91	10.96	-2.07	-2.175	DAPP1	dual adaptor of phosphotyrosine and 3-phosphoinositides
TC0500008884.hg.1	4.25	4.39	-1.1	3.22	4.92	-3.25	-2.175	PCDHB13	protocadherin beta 13
TC0700007501.hg.1	3.66	4.92	-2.39	4.04	5.01	-1.96	-2.175	C7orf72	chromosome 7 open reading frame 72
TC0X00006957.hg.1	6.45	8.15	-3.23	4.28	4.45	-1.12	-2.175	XK	X-linked Kx blood group
TC1000007885.hg.1	6.26	7.87	-3.07	7.32	7.67	-1.28	-2.175	SRGN	Transcript Identified by AceView, Entrez Gene ID(s) 5552
TC1700011096.hg.1	9.94	10.28	-1.26	7.79	9.41	-3.09	-2.175	MRPL27	mitochondrial ribosomal protein L27
TC0200016428.hg.1	11.48	12.8	-2.49	11.17	12.06	-1.85	-2.17	CEBPZOS	CEBPZ opposite strand
TC0300006968.hg.1	8.26	9.4	-2.21	12.72	13.81	-2.13	-2.17	CMTM7	CKLF-like MARVEL transmembrane domain containing 7
TC0500007778.hg.1	8.64	8.93	-1.22	7.97	9.61	-3.12	-2.17	UTP15	UTP15, U3 small nucleolar ribonucleoprotein, homolog (S. cerevisiae)
TC0600007231.hg.1	3.7	5.02	-2.49	6.71	7.6	-1.85	-2.17	LRRC16A	leucine rich repeat containing 16A
TC0700009253.hg.1	9.28	10.59	-2.48	9.67	10.56	-1.86	-2.17	NUP205	nucleoporin 205kDa
TC1300009013.hg.1	9.63	11.16	-2.89	9.49	10.02	-1.45	-2.17	VPS36	vacuolar protein sorting 36 homolog (S. cerevisiae)
TC1300009980.hg.1	7.8	9.12	-2.49	6.6	7.49	-1.85	-2.17	LMO7	LIM domain 7
TC1900011223.hg.1	6.52	7.49	-1.97	4.93	6.17	-2.37	-2.17	KLK1	kallikrein 1
TC0200008260.hg.1	8.87	10.58	-3.29	10.63	10.69	-1.04	-2.165	VAMP8	vesicle associated membrane protein 8
TC0300006840.hg.1	12.27	13.66	-2.62	10.13	10.9	-1.71	-2.165	UBE2E1	ubiquitin conjugating enzyme E2E 1
TC0700013469.hg.1	12.53	13.89	-2.56	13.23	14.05	-1.77	-2.165	SSBP1	single-stranded DNA binding protein 1, mitochondrial
TC1500010726.hg.1	8.77	9.29	-1.44	6.98	8.51	-2.89	-2.165	TMEM62	transmembrane protein 62
TC1900009548.hg.1	4.44	5.64	-2.31	5.64	6.66	-2.02	-2.165	MYO1F	myosin IF
TC0100009929.hg.1	11.83	12.88	-2.08	11.17	12.33	-2.24	-2.16	SETDB1	SET domain, bifurcated 1
TC0100012020.hg.1	10.14	11.08	-1.91	8.7	9.97	-2.41	-2.16	COA6	cytochrome c oxidase assembly factor 6
TC0200016444.hg.1	9.77	11.29	-2.86	8.84	9.38	-1.46	-2.16	MSH6	mutS homolog 6
TC0300010540.hg.1	13.13	14.68	-2.93	11.8	12.27	-1.39	-2.16	TOP2B; MIR4442	topoisomerase (DNA) II beta; microRNA 4442
TC0400009322.hg.1	9.02	10.31	-2.45	10.02	10.93	-1.87	-2.16	GALNT7	polypeptide N-acetylgalactosaminyltransferase 7
TC1300006886.hg.1	8.69	9.91	-2.34	8.08	9.06	-1.98	-2.16	RFXAP	regulatory factor X-associated protein
TC1600009966.hg.1	11.35	12.44	-2.13	12.44	13.58	-2.19	-2.16	DCTPP1	dCTP pyrophosphatase 1
TC1700012189.hg.1	9.28	10.77	-2.8	10.48	11.09	-1.52	-2.16	SENP3	SUMO1/sentrin/SMT3 specific peptidase 3
TC0100013873.hg.1	4.81	5.2	-1.32	6.51	8.09	-2.99	-2.155	HIVEP3	human immunodeficiency virus type I enhancer binding protein 3
TC0100016120.hg.1	10.06	11.41	-2.56	8.69	9.5	-1.75	-2.155	PIGM	phosphatidylinositol glycan anchor biosynthesis class M
TC2100008000.hg.1	11.93	13.06	-2.18	12.02	13.11	-2.13	-2.155	GART	phosphoribosylglycinamide formyltransferase, phosphoribosylglycinamide synthetase, phosphoribosylaminoimidazole synthetase
TC2200007214.hg.1	5.63	7.06	-2.71	6.02	6.7	-1.6	-2.155	APOL6	apolipoprotein L, 6
TC1900009765.hg.1	4.83	6.21	-2.59	4.82	5.6	-1.72	-2.155	LYL1	lymphoblastic leukemia associated hematopoiesis regulator 1
TSUnmapped00000446.hg.1	6.4	7.91	-2.84	9.79	10.34	-1.47	-2.155	INPP5D	inositol polyphosphate-5-phosphatase D
TC1200007163.hg.1	6.58	7.62	-2.06	6.58	7.74	-2.24	-2.15	KLHL42	kelch-like family member 42
TC1400010715.hg.1	4.27	4.97	-1.62	3.97	5.39	-2.68	-2.15	AJUBA	ajuba LIM protein
TC0400007276.hg.1	9.25	10.16	-1.89	8.44	9.71	-2.41	-2.15	KLHL5	kelch-like family member 5
TC0500008125.hg.1	5.1	6.76	-3.16	3.31	3.49	-1.13	-2.145	RHOBTB3	Rho-related BTB domain containing 3
TC1100006749.hg.1	3.51	4.61	-2.14	6.11	7.21	-2.15	-2.145	ZNF215	zinc finger protein 215
TC1900011807.hg.1	6.58	7.95	-2.57	6.42	7.2	-1.72	-2.145	ZNF583	zinc finger protein 583
TSUnmapped00000098.hg.1	5.99	6.68	-1.61	5.36	6.78	-2.68	-2.145	DGKD	diacylglycerol kinase, delta 130kDa
TC0300009897.hg.1	11.49	12.97	-2.79	12.33	12.91	-1.49	-2.14	OPA1	optic atrophy 1 (autosomal dominant)
TC0400010251.hg.1	11.04	12.02	-1.97	11.6	12.81	-2.31	-2.14	DHX15	DEAH (Asp-Glu-Ala-His) box helicase 15
TSUnmapped00000633.hg.1	4.3	5.29	-1.99	4.84	6.03	-2.29	-2.14	DGKD	diacylglycerol kinase, delta 130kDa
TC0400009856.hg.1	10.2	11.55	-2.55	10.9	11.69	-1.73	-2.14	LYAR	Ly1 antibody reactive
TC0900010702.hg.1	8.16	9.49	-2.51	10.96	11.79	-1.77	-2.14	SEMA4D	sema domain, immunoglobulin domain (Ig), transmembrane domain (TM) and short cytoplasmic domain, (semaphorin) 4D
TC0X00010357.hg.1	9.04	10.01	-1.96	8.34	9.56	-2.32	-2.14	GLA	galactosidase, alpha
TC1200007801.hg.1	4.98	6.69	-3.26	5.94	5.97	-1.02	-2.14	OR10P1	olfactory receptor, family 10, subfamily P, member 1
TC0100017722.hg.1	9.97	10.1	-1.09	8.82	10.49	-3.18	-2.135	C1orf131	chromosome 1 open reading frame 131
TC0500008356.hg.1	4.61	6.28	-3.18	4.14	4.26	-1.09	-2.135	KCNN2	potassium channel, calcium activated intermediate/small conductance subfamily N alpha, member 2
TC1700009236.hg.1	7.66	7.82	-1.11	6.53	8.19	-3.16	-2.135	SLC16A3; MIR6787	solute carrier family 16 (monocarboxylate transporter), member 3; microRNA 6787
TC0600014318.hg.1	3.22	3.5	-1.21	2.98	4.6	-3.06	-2.135	FAM46A	family with sequence similarity 46, member A
TC1100008991.hg.1	8.16	9.19	-2.04	8.74	9.9	-2.23	-2.135	DDX10	DEAD (Asp-Glu-Ala-Asp) box polypeptide 10
TC0200014995.hg.1	12.02	12.96	-1.92	12.62	13.85	-2.34	-2.13	WIPF1	WAS/WASL interacting protein family, member 1
TC0200016000.hg.1	3.53	3.89	-1.28	3.8	5.37	-2.98	-2.13	GPR55	G protein-coupled receptor 55
TC0600007108.hg.1	6.61	7.18	-1.49	7.69	9.16	-2.77	-2.13	RNF144B	ring finger protein 144B
TC1000008770.hg.1	11.32	12.45	-2.18	10.33	11.39	-2.08	-2.13	PDCD11	programmed cell death 11
TC1000010452.hg.1	5.67	6.67	-2.01	7.08	8.25	-2.25	-2.13	ZNF32	zinc finger protein 32
TC1200012189.hg.1	8.28	8.5	-1.16	6.43	8.06	-3.1	-2.13	C12orf43	chromosome 12 open reading frame 43
TC1600011238.hg.1	7.15	8.31	-2.24	7.51	8.52	-2.02	-2.13	CBFA2T3	core-binding factor, runt domain, alpha subunit 2; translocated to, 3
TC2000006501.hg.1	6.53	6.86	-1.26	8.92	10.51	-3	-2.13	SIRPA	signal-regulatory protein alpha
TSUnmapped00000040.hg.1	4.83	6.31	-2.79	4.77	5.32	-1.47	-2.13	ZNF660	zinc finger protein 660
TC0100012811.hg.1	4.46	5.93	-2.77	4.74	5.31	-1.48	-2.125	PIK3CD-AS1	PIK3CD antisense RNA 1
TC0100018308.hg.1	6.77	8.13	-2.56	12.21	12.97	-1.69	-2.125	FCGR2A	Fc fragment of IgG, low affinity IIa, receptor (CD32)
TC0200016442.hg.1	12.86	13.6	-1.66	11.87	13.24	-2.59	-2.125	MSH2	mutS homolog 2
TC0Y00006528.hg.1	6.02	7.3	-2.43	6.85	7.72	-1.82	-2.125	PRKY	protein kinase, Y-linked, pseudogene
TC1700009385.hg.1	9.79	10.62	-1.78	12.09	13.39	-2.47	-2.125	SLC43A2	solute carrier family 43 (amino acid system L transporter), member 2
TC0100008321.hg.1	11.25	11.76	-1.42	9.26	10.75	-2.82	-2.12	GPX7	glutathione peroxidase 7
TC0100014937.hg.1	9.93	10.64	-1.64	9.2	10.58	-2.6	-2.12	FAM69A	family with sequence similarity 69, member A
TC0100018435.hg.1	11.94	13.02	-2.11	12.46	13.55	-2.13	-2.12	EBNA1BP2; MIR6733	EBNA1 binding protein 2; microRNA 6733
TC0200008128.hg.1	7.56	8.71	-2.21	7.99	9.01	-2.03	-2.12	MRPL19	mitochondrial ribosomal protein L19
TC0400011168.hg.1	13.35	14.72	-2.58	14.46	15.19	-1.66	-2.12	HNRNPD	heterogeneous nuclear ribonucleoprotein D
TC0400012891.hg.1	10.87	11.1	-1.17	9.82	11.44	-3.07	-2.12	NELFA; MIR943	negative elongation factor complex member A; microRNA 943
TC0900011031.hg.1	8.22	9.37	-2.23	9.23	10.23	-2.01	-2.12	MRPL50	mitochondrial ribosomal protein L50
TC1100007285.hg.1	6.16	6.68	-1.43	6.39	7.88	-2.81	-2.12	FJX1	four jointed box 1
TC1400008007.hg.1	11.48	12.58	-2.14	12.36	13.43	-2.1	-2.12	CPSF2	cleavage and polyadenylation specific factor 2
TC1500008900.hg.1	5.87	6.99	-2.18	6.72	7.77	-2.06	-2.12	LOC283710; RP11-16E12.2; rukama	uncharacterized LOC283710; novel transcript; Transcript Identified by AceView
TC1900008329.hg.1	7.78	8.31	-1.44	7.81	9.29	-2.8	-2.12	VASP	vasodilator-stimulated phosphoprotein
TC2100007241.hg.1	4.77	5.71	-1.91	9.72	10.94	-2.33	-2.12	ABCG1	ATP binding cassette subfamily G member 1
TC2200009270.hg.1	6.67	9.11	-5.4	6.45	6.24	1.16	-2.12	APOBEC3B	apolipoprotein B mRNA editing enzyme, catalytic polypeptide-like 3B
TC0200007886.hg.1	8.09	8.6	-1.42	7.54	9.04	-2.81	-2.115	PNO1	partner of NOB1 homolog
TC0800009856.hg.1	4.48	6.03	-2.93	4.12	4.49	-1.3	-2.115	EGR3	early growth response 3
TC1200008921.hg.1	2.6	3.35	-1.68	8.42	9.77	-2.55	-2.115	OAS2	2-5-oligoadenylate synthetase 2
TC1200012512.hg.1	7.34	8.48	-2.2	6.58	7.59	-2.02	-2.11	DDX51	DEAD (Asp-Glu-Ala-Asp) box polypeptide 51
TC2100007208.hg.1	5.15	5.73	-1.5	10.73	12.17	-2.72	-2.11	MX1	MX dynamin-like GTPase 1
TC0700012680.hg.1	10.58	10.63	-1.03	9.55	11.22	-3.19	-2.11	SLC35B4	solute carrier family 35 (UDP-xylose/UDP-N-acetylglucosamine transporter), member B4
TC1100013014.hg.1	4.45	4.74	-1.22	4.12	5.71	-3	-2.11	MS4A7	membrane-spanning 4-domains, subfamily A, member 7
TC0600011465.hg.1	10.66	11.77	-2.14	10.02	11.07	-2.07	-2.105	EHMT2	euchromatic histone-lysine N-methyltransferase 2
TC0700012299.hg.1	3.75	5.3	-2.93	4.02	4.37	-1.28	-2.105	GPR85	G protein-coupled receptor 85
TC1100008085.hg.1	5.39	6.84	-2.72	5.46	6.03	-1.49	-2.105	PELI3	pellino E3 ubiquitin protein ligase family member 3
TC1600009731.hg.1	8.91	10.06	-2.22	10.18	11.17	-1.99	-2.105	COG7	component of oligomeric golgi complex 7
TC1700009619.hg.1	9.39	10.71	-2.5	8.86	9.63	-1.71	-2.105	DLG4	discs, large homolog 4 (Drosophila)
TC0100017368.hg.1	12.2	12.6	-1.32	10.07	11.6	-2.88	-2.1	BPNT1	3(2), 5-bisphosphate nucleotidase 1
TC0200012299.hg.1	8.26	8.58	-1.25	7.01	8.56	-2.95	-2.1	DHX57	DEAH (Asp-Glu-Ala-Asp/His) box polypeptide 57
TC0500009009.hg.1	11.73	13.19	-2.75	12.28	12.81	-1.45	-2.1	TCERG1	transcription elongation regulator 1
TC0700009072.hg.1	7.25	7.54	-1.22	7.48	9.05	-2.97	-2.095	IRF5	interferon regulatory factor 5
TC1100012033.hg.1	10.44	11.3	-1.82	8.7	9.95	-2.37	-2.095	MTMR2	myotubularin related protein 2
TC0200007188.hg.1	5.98	7.2	-2.32	5.85	6.75	-1.87	-2.095	BIRC6	Transcript Identified by AceView, Entrez Gene ID(s) 57448
TC0200010182.hg.1	3.28	3.87	-1.5	4.41	5.84	-2.69	-2.095	DUSP19	dual specificity phosphatase 19
TC0900011284.hg.1	8.2	8.83	-1.54	9.34	10.74	-2.65	-2.095	AKNA	AT-hook transcription factor
TC1800008750.hg.1	11.93	13.29	-2.56	15.33	16.04	-1.63	-2.095	TCF4	transcription factor 4
TC1900007279.hg.1	7.05	8.39	-2.52	7.19	7.93	-1.67	-2.095	C19orf44	chromosome 19 open reading frame 44
TC0200012073.hg.1	10.31	11.4	-2.14	10.4	11.43	-2.04	-2.09	GTF3C2	general transcription factor IIIC subunit 2
TC0X00008246.hg.1	9.07	9.55	-1.39	7.02	8.5	-2.79	-2.09	SLC25A43	solute carrier family 25, member 43
TC1000007852.hg.1	12.93	14.42	-2.82	14.36	14.8	-1.36	-2.09	HNRNPH3	heterogeneous nuclear ribonucleoprotein H3 (2H9)
TC1000008193.hg.1	12.72	13.12	-1.32	11.63	13.14	-2.86	-2.09	PPIF	peptidylprolyl isomerase F
TC1600009236.hg.1	7.04	7.68	-1.56	6.12	7.51	-2.62	-2.09	UBALD1	UBA-like domain containing 1
TC1700010841.hg.1	10.32	10.5	-1.14	9.36	10.96	-3.04	-2.09	CCDC43	coiled-coil domain containing 43
TC1900007820.hg.1	4.53	4.93	-1.32	6.01	7.53	-2.86	-2.09	ZNF181	zinc finger protein 181
TC1900010081.hg.1	4.25	4.93	-1.6	4.76	6.12	-2.58	-2.09	ZNF506	Transcript Identified by AceView, Entrez Gene ID(s) 284440; 440515
TC0100018298.hg.1	11.35	12.56	-2.31	11.36	12.25	-1.86	-2.085	INTS3	integrator complex subunit 3
TC0800006566.hg.1	10.74	11.63	-1.86	9.86	11.07	-2.31	-2.085	AGPAT5	1-acylglycerol-3-phosphate O-acyltransferase 5
TC1100012984.hg.1	11.53	12.7	-2.25	11.86	12.8	-1.92	-2.085	NAT10	N-acetyltransferase 10 (GCN5-related)
TC1500009123.hg.1	6.25	7.21	-1.94	5.66	6.82	-2.23	-2.085	DNAJC17	DnaJ (Hsp40) homolog, subfamily C, member 17
TC2100006967.hg.1	10.74	12.06	-2.49	13.72	14.47	-1.68	-2.085	IFNGR2	interferon gamma receptor 2 (interferon gamma transducer 1)
TC0300006827.hg.1	11.04	12.56	-2.87	9.99	10.36	-1.29	-2.08	UBE2E2	ubiquitin conjugating enzyme E2E 2
TC0500013228.hg.1	10.37	11.81	-2.71	11.25	11.79	-1.45	-2.08	DDX46	DEAD (Asp-Glu-Ala-Asp) box polypeptide 46
TC0800008122.hg.1	9.2	10.22	-2.03	11.88	12.97	-2.13	-2.08	E2F5	E2F transcription factor 5, p130-binding
TC0X00009867.hg.1	6.97	7.95	-1.97	5.96	7.09	-2.19	-2.08	SPIN4	spindlin family, member 4
TC1100008342.hg.1	10.34	11.81	-2.77	10.92	11.4	-1.39	-2.08	INPPL1	inositol polyphosphate phosphatase-like 1
TC1900007839.hg.1	4.82	6.36	-2.91	12.03	12.35	-1.25	-2.08	FXYD5	FXYD domain containing ion transport regulator 5
TC2200006827.hg.1	11.22	11.51	-1.22	8.98	10.54	-2.94	-2.08	GNAZ	guanine nucleotide binding protein (G protein), alpha z polypeptide
TC0500007966.hg.1	8.2	9.24	-2.05	9.33	10.4	-2.1	-2.075	XRCC4	X-ray repair complementing defective repair in Chinese hamster cells 4
TC0500011228.hg.1	7.83	9.36	-2.89	9.47	9.81	-1.26	-2.075	ARSB	arylsulfatase B
TC0600007303.hg.1	8.31	9.57	-2.39	7.31	8.13	-1.76	-2.075	BTN3A1	butyrophilin, subfamily 3, member A1
TC0600014189.hg.1	10.22	11.04	-1.77	9.02	10.27	-2.38	-2.075	LTV1	LTV1 ribosome biogenesis factor
TC0800007774.hg.1	7.26	8.55	-2.44	8.76	9.53	-1.71	-2.075	CHD7	chromodomain helicase DNA binding protein 7
TC0800008235.hg.1	3.88	4.78	-1.86	6.67	7.86	-2.29	-2.075	FAM92A1	family with sequence similarity 92, member A1
TC0X00007239.hg.1	4.31	4.66	-1.28	3.78	5.3	-2.87	-2.075	USP27X	ubiquitin specific peptidase 27, X-linked
TC1100011888.hg.1	12.58	13.48	-1.86	12.92	14.12	-2.29	-2.075	CTSC	cathepsin C
TC1500007583.hg.1	3.04	4.52	-2.78	3.24	3.7	-1.37	-2.075	SLC51B	solute carrier family 51, beta subunit
TC1600010859.hg.1	6.24	7.4	-2.24	6.5	7.43	-1.91	-2.075	MLKL	mixed lineage kinase domain-like
TC1700011181.hg.1	8.64	8.93	-1.22	10.4	11.95	-2.93	-2.075	MMD	monocyte to macrophage differentiation-associated
TC1900008885.hg.1	3.68	3.38	1.23	5.91	8.34	-5.38	-2.075	NLRP2	NLR family, pyrin domain containing 2
TC2200009328.hg.1	13.27	14.75	-2.79	12.03	12.47	-1.36	-2.075	HPS4	Hermansky-Pudlak syndrome 4
TC0100017793.hg.1	11.01	11.7	-1.62	9.31	10.64	-2.52	-2.07	IRF2BP2	interferon regulatory factor 2 binding protein 2
TC0500012390.hg.1	4.39	4.5	-1.08	6.57	8.19	-3.06	-2.07	JAKMIP2	janus kinase and microtubule interacting protein 2
TC1200008344.hg.1	3.9	5.4	-2.83	6.08	6.47	-1.31	-2.07	LRRIQ1	leucine-rich repeats and IQ motif containing 1
TC2200008610.hg.1	8.96	8.96	-1	6.57	8.22	-3.14	-2.07	FOXRED2	FAD-dependent oxidoreductase domain containing 2
TC0800006482.hg.1	5.39	6.16	-1.7	8.87	10.15	-2.44	-2.07	ARHGEF10	Rho guanine nucleotide exchange factor 10
TC1700008852.hg.1	4.29	5.38	-2.13	5.57	6.58	-2.01	-2.07	CD300A	CD300a molecule
TC1900007952.hg.1	7.02	7.76	-1.68	6.64	7.94	-2.46	-2.07	LOC728485; CTD-2162K18.4	uncharacterized LOC728485; novel transcript
TSUnmapped00000282.hg.1	9.35	10.66	-2.48	8.02	8.75	-1.66	-2.07	KAT6B	K(lysine) acetyltransferase 6B
TC0100012278.hg.1	8.34	9.34	-2	9.23	10.32	-2.13	-2.065	SCCPDH	saccharopine dehydrogenase (putative)
TC0200015779.hg.1	10.52	11.91	-2.62	11.44	12.04	-1.51	-2.065	DNPEP	aspartyl aminopeptidase
TC1200008597.hg.1	4.23	4.33	-1.07	4.94	6.55	-3.06	-2.065	GAS2L3	growth arrest-specific 2 like 3
TC0200010443.hg.1	10.91	12.03	-2.17	10.57	11.53	-1.95	-2.06	CFLAR	CASP8 and FADD like apoptosis regulator
TC0400012846.hg.1	13.48	14.1	-1.54	13.52	14.89	-2.58	-2.06	NAA15	N(alpha)-acetyltransferase 15, NatA auxiliary subunit
TC0X00006764.hg.1	10.19	11.14	-1.93	9.46	10.59	-2.19	-2.06	MBTPS2; YY2	membrane bound transcription factor peptidase, site 2; YY2 transcription factor
TC1000012117.hg.1	11.26	12.72	-2.75	7.67	8.13	-1.37	-2.06	CHST15	carbohydrate (N-acetylgalactosamine 4-sulfate 6-O) sulfotransferase 15
TC1400007595.hg.1	5.76	6.5	-1.67	5.92	7.21	-2.45	-2.06	SIPA1L1	signal-induced proliferation-associated 1 like 1
TC2000009440.hg.1	12.21	13.11	-1.86	12.35	13.53	-2.26	-2.06	ADNP	activity-dependent neuroprotector homeobox
TC0900006473.hg.1	9.05	10.1	-2.07	5.83	6.87	-2.05	-2.06	SMARCA2	SWI/SNF related, matrix associated, actin dependent regulator of chromatin, subfamily a, member 2
TC0800007137.hg.1	8.84	9.32	-1.39	7.19	8.63	-2.72	-2.055	FZD3	frizzled class receptor 3
TC1400008677.hg.1	5.85	5.95	-1.07	7.98	9.59	-3.04	-2.055	SLC7A7	solute carrier family 7 (amino acid transporter light chain, y+L system), member 7
TC0900007085.hg.1	13.39	14.23	-1.79	12.54	13.75	-2.32	-2.055	TESK1; MIR4667	testis-specific kinase 1; microRNA 4667
TC1600009202.hg.1	11.89	12.96	-2.1	11.88	12.88	-2.01	-2.055	CREBBP	CREB binding protein
TC0100006650.hg.1	3.9	4.93	-2.04	6.17	7.21	-2.06	-2.05	AJAP1	adherens junctions associated protein 1
TC0100011619.hg.1	10.72	11.67	-1.92	10.06	11.18	-2.18	-2.05	RRP15	ribosomal RNA processing 15 homolog
TC0600014239.hg.1	10.35	11.04	-1.62	9.27	10.58	-2.48	-2.05	EEF1E1	eukaryotic translation elongation factor 1 epsilon 1
TC0700012122.hg.1	12.17	12.44	-1.21	11.6	13.14	-2.89	-2.05	DNAJC2	DnaJ (Hsp40) homolog, subfamily C, member 2
TC1000012482.hg.1	8.76	10.18	-2.67	10.03	10.55	-1.43	-2.05	ENTPD1	ectonucleoside triphosphate diphosphohydrolase 1
TC1100011286.hg.1	5.93	6.89	-1.95	8.21	9.31	-2.15	-2.05	SLC29A2	solute carrier family 29 (equilibrative nucleoside transporter), member 2
TC1200012327.hg.1	12.2	13.75	-2.92	11.56	11.79	-1.18	-2.05	SCARB1	scavenger receptor class B, member 1
TC1200012610.hg.1	4.99	5.56	-1.49	6.02	7.4	-2.61	-2.05	SSPN	sarcospan
TC0100010267.hg.1	5.34	6.01	-1.6	6.54	7.86	-2.49	-2.045	DUSP23	dual specificity phosphatase 23
TC0300007078.hg.1	7.77	8.71	-1.92	6.87	7.99	-2.17	-2.045	EXOG	endo/exonuclease (5-3), endonuclease G-like
TC0300010632.hg.1	3.73	4.04	-1.24	8.4	9.91	-2.85	-2.045	OSBPL10	oxysterol binding protein-like 10
TC0600008863.hg.1	11.97	12.45	-1.4	10.46	11.89	-2.69	-2.045	MANEA	mannosidase, endo-alpha
TC1100012186.hg.1	7.95	8.65	-1.63	8.46	9.76	-2.46	-2.045	MSANTD4	Myb/SANT-like DNA-binding domain containing 4 with coiled-coils
TC1300006960.hg.1	8.43	9.84	-2.65	9.65	10.18	-1.44	-2.045	SLC25A15; MIR621	solute carrier family 25 (mitochondrial carrier; ornithine transporter) member 15; microRNA 621
TC1700011247.hg.1	5.68	6.3	-1.54	4.96	6.31	-2.55	-2.045	MKS1	Meckel syndrome, type 1
TC0100010314.hg.1	7.11	7.66	-1.46	6.96	8.35	-2.62	-2.04	LY9	lymphocyte antigen 9
TC0500011705.hg.1	9.71	11.23	-2.85	11.68	11.98	-1.23	-2.04	NREP	neuronal regeneration related protein
TC0700011508.hg.1	8.53	9.07	-1.45	7.92	9.31	-2.63	-2.04	LIMK1	Memczak2013 ANTISENSE, CDS, coding, INTERNAL best transcript NM_001204426
TC0800008121.hg.1	4.43	5	-1.48	4.46	5.84	-2.6	-2.04	LRRCC1	Transcript Identified by AceView, Entrez Gene ID(s) 85444
TC0900010969.hg.1	5.71	6.35	-1.56	4.46	5.79	-2.52	-2.04	CORO2A	coronin, actin binding protein, 2A
TC1200010284.hg.1	10.5	11.03	-1.45	9.79	11.19	-2.63	-2.04	DENND5B	DENN/MADD domain containing 5B
TC0100009474.hg.1	4.95	6.27	-2.51	4.87	5.5	-1.56	-2.035	MAGI3	membrane associated guanylate kinase, WW and PDZ domain containing 3
TC0300007606.hg.1	8.04	8.6	-1.47	7.79	9.17	-2.6	-2.035	ABHD6	abhydrolase domain containing 6
TC0800008080.hg.1	9.93	11.31	-2.62	11.51	12.04	-1.45	-2.035	FABP5	fatty acid binding protein 5 (psoriasis-associated)
TC0900008748.hg.1	6.52	6.84	-1.24	7.94	9.44	-2.83	-2.035	RABEPK	Rab9 effector protein with kelch motifs
TC1000006434.hg.1	9.47	9.68	-1.15	6.67	8.22	-2.92	-2.035	ZMYND11	zinc finger, MYND-type containing 11
TC1400010730.hg.1	7.74	8.14	-1.32	7.46	8.91	-2.75	-2.035	EGLN3	egl-9 family hypoxia-inducible factor 3
TC1500008695.hg.1	4.61	5.5	-1.85	4.05	5.2	-2.22	-2.035	GOLGA8J; GOLGA8IP	golgin A8 family, member J; golgin A8 family, member I, pseudogene
TC1500009505.hg.1	5.72	7.26	-2.9	3.6	3.83	-1.17	-2.035	PRTG	protogenin
TC1600010858.hg.1	12.04	12.67	-1.54	12.38	13.71	-2.53	-2.035	RFWD3	ring finger and WD repeat domain 3
TC1700010426.hg.1	9.83	11.26	-2.7	8.53	8.99	-1.37	-2.035	SLFN13	schlafen family member 13
TC1800008035.hg.1	9.95	10.55	-1.51	10.33	11.68	-2.56	-2.035	PPP4R1	protein phosphatase 4, regulatory subunit 1
TC1900007787.hg.1	5.53	5.91	-1.3	5.84	7.31	-2.77	-2.035	KCTD15	potassium channel tetramerization domain containing 15
TC0800012395.hg.1	6.07	6.94	-1.83	6.01	7.16	-2.23	-2.03	ZNF395	zinc finger protein 395
TC1100009171.hg.1	6.68	7.52	-1.79	6.69	7.87	-2.27	-2.03	RNF214	ring finger protein 214
TC1400009391.hg.1	9.95	10.22	-1.21	8.3	9.81	-2.85	-2.03	WDR89	WD repeat domain 89
TC2100007327.hg.1	11.45	12.36	-1.87	11.42	12.56	-2.19	-2.03	RRP1	ribosomal RNA processing 1
TC0X00006935.hg.1	3.53	5.13	-3.03	4.05	4.09	-1.03	-2.03	MAGEB16	MAGE family member B16
TC1300008329.hg.1	10.6	11.43	-1.78	9.45	10.64	-2.28	-2.03	SACS	sacsin molecular chaperone
TC0600011912.hg.1	12.6	13.3	-1.62	10.68	11.96	-2.43	-2.025	SLC35B2; MIR4647	solute carrier family 35 (adenosine 3-phospho 5-phosphosulfate transporter), member B2; microRNA 4647
TSUnmapped00000102.hg.1	4.5	5.18	-1.6	4.15	5.44	-2.45	-2.025	ZNF546	zinc finger protein 546
TC0100012172.hg.1	12.48	13.04	-1.47	11.18	12.55	-2.58	-2.025	EXO1	exonuclease 1
TC0200016584.hg.1	12.07	13.44	-2.59	13.53	14.08	-1.46	-2.025	HSPE1	heat shock 10kDa protein 1
TC0800011634.hg.1	8.56	9.95	-2.62	10.22	10.74	-1.43	-2.025	SNTB1	syntrophin, beta 1 (dystrophin-associated protein A1, 59kDa, basic component 1)
TC0X00006701.hg.1	8.04	8.37	-1.25	6.86	8.35	-2.8	-2.025	TXLNG	taxilin gamma
TC1200011313.hg.1	7.8	7.98	-1.14	5.64	7.18	-2.91	-2.025	NAP1L1	Memczak2013 ALT_ACCEPTOR, ALT_DONOR, coding, INTERNAL, intronic best transcript NM_139207
TC1200011811.hg.1	7.17	7.98	-1.75	5.72	6.92	-2.3	-2.025	MTERF2	mitochondrial transcription termination factor 2
TC0400011616.hg.1	11.61	12.72	-2.16	9.58	10.49	-1.88	-2.02	TIFA	TRAF-interacting protein with forkhead-associated domain
TC0700008583.hg.1	6.95	8.54	-3.02	8.25	8.27	-1.02	-2.02	AP1S1	adaptor-related protein complex 1 sigma 1 subunit
TC0700011785.hg.1	5.74	6.54	-1.74	9.36	10.56	-2.3	-2.02	CDK6	cyclin-dependent kinase 6
TC1000008529.hg.1	7.81	8.65	-1.79	7.37	8.54	-2.25	-2.02	CCNJ	cyclin J
TC1200008568.hg.1	12.71	13.71	-2	12.14	13.17	-2.04	-2.02	TMPO	thymopoietin
TC1900008862.hg.1	7.81	8.42	-1.52	8.77	10.1	-2.52	-2.02	LAIR2	leukocyte-associated immunoglobulin-like receptor 2
TC1900010807.hg.1	4.09	3.44	1.57	9.49	11.98	-5.61	-2.02	CEACAM1	carcinoembryonic antigen-related cell adhesion molecule 1 (biliary glycoprotein)
TC1900010856.hg.1	5.87	7.23	-2.57	6.18	6.74	-1.47	-2.02	PLAUR	plasminogen activator, urokinase receptor
TC2000008104.hg.1	10.4	10.51	-1.08	9.11	10.67	-2.96	-2.02	PRPF6	pre-mRNA processing factor 6
TSUnmapped00000353.hg.1	8	9.2	-2.29	4.82	5.63	-1.75	-2.02	DUSP16	dual specificity phosphatase 16
TC0300006961.hg.1	6.76	6.86	-1.07	4.39	5.96	-2.96	-2.015	CMTM8	CKLF-like MARVEL transmembrane domain containing 8
TC0300012654.hg.1	13.61	14.59	-1.97	10.39	11.43	-2.06	-2.015	TFDP2	transcription factor Dp-2 (E2F dimerization partner 2)
TC0900006559.hg.1	6.42	7.82	-2.64	5.33	5.8	-1.39	-2.015	CD274	CD274 molecule
TC1100008886.hg.1	5.6	6.53	-1.91	4.6	5.68	-2.12	-2.015	TMEM133	transmembrane protein 133
TC1700007636.hg.1	8.1	9.47	-2.58	9.01	9.54	-1.45	-2.015	PIGW	phosphatidylinositol glycan anchor biosynthesis class W
TC1700007642.hg.1	6.79	7.45	-1.58	6.52	7.82	-2.45	-2.015	MRM1	mitochondrial rRNA methyltransferase 1
TC1600007814.hg.1	6.68	7.86	-2.28	8.87	9.67	-1.75	-2.015	ADCY7	adenylate cyclase 7
TC0200011965.hg.1	7.76	7.89	-1.1	7.13	8.68	-2.92	-2.01	ATAD2B	ATPase family, AAA domain containing 2B
TC0200012140.hg.1	4.84	6.34	-2.83	4.48	4.73	-1.19	-2.01	ALK	anaplastic lymphoma receptor tyrosine kinase
TC0700006669.hg.1	10.01	10.83	-1.77	10.13	11.3	-2.25	-2.01	MIOS	missing oocyte, meiosis regulator, homolog (Drosophila)
TC0200014907.hg.1	9.41	10.07	-1.57	9.03	10.32	-2.44	-2.005	SLC25A12	solute carrier family 25 (aspartate/glutamate carrier), member 12
TC0200015971.hg.1	6.27	7.23	-1.94	6.73	7.78	-2.07	-2.005	SLC16A14	solute carrier family 16, member 14
TC0400008175.hg.1	7.95	8.11	-1.11	6.44	7.98	-2.9	-2.005	PDLIM5	PDZ and LIM domain 5
TC0500012372.hg.1	11.65	13.22	-2.96	12.62	12.68	-1.05	-2.005	LARS	leucyl-tRNA synthetase
TC0900009912.hg.1	13.95	14.87	-1.9	14.57	15.65	-2.11	-2.005	SIGMAR1	sigma non-opioid intracellular receptor 1
TC0X00009855.hg.1	5.42	5.52	-1.07	5.78	7.34	-2.94	-2.005	ZXDA	zinc finger, X-linked, duplicated A
TC1600007193.hg.1	8.89	9.74	-1.8	8.21	9.35	-2.21	-2.005	POLR3E	polymerase (RNA) III (DNA directed) polypeptide E (80kD)
TC1600008164.hg.1	10.86	11.84	-1.97	14.07	15.1	-2.04	-2.005	FAM65A	family with sequence similarity 65, member A
TC1900011633.hg.1	4.78	5.74	-1.94	4.83	5.87	-2.07	-2.005	ZBTB45	Memczak2013 ALT_ACCEPTOR, ALT_DONOR, coding, INTERNAL, intronic best transcript NM_032792
TC2000008030.hg.1	10.98	11.05	-1.06	10.98	12.54	-2.95	-2.005	OGFR	opioid growth factor receptor
TC0100018146.hg.1	8.91	10.03	-2.17	8.39	9.26	-1.83	-2	ZNF692	zinc finger protein 692
TC0100018302.hg.1	6.19	6.43	-1.18	5.29	6.78	-2.82	-2	EFNA4	ephrin-A4
TC0300011124.hg.1	5	6.13	-2.18	4.63	5.49	-1.82	-2	CISH	cytokine inducible SH2-containing protein
TC0700007467.hg.1	3.44	4.49	-2.07	3.47	4.41	-1.93	-2	C7orf65	chromosome 7 open reading frame 65
TC0900010543.hg.1	6.39	6.77	-1.29	8.42	9.86	-2.71	-2	TLE1	transducin-like enhancer of split 1 (E(sp1) homolog, Drosophila)
TC0X00009986.hg.1	3.82	4.98	-2.24	5.5	6.32	-1.76	-2	RP5-1091N2.9; IL2RG	Transcript Identified by AceView, Entrez Gene ID(s) 3561; putative novel transcript
TC0X00011014.hg.1	4.24	5.4	-2.24	3.96	4.78	-1.76	-2	SPANXN2	SPANX family, member N2
TC1200010633.hg.1	10.79	12.03	-2.37	10.83	11.54	-1.63	-2	MCRS1	microspherule protein 1
TC1700007658.hg.1	11.49	11.95	-1.37	10.83	12.22	-2.63	-2	AATF	apoptosis antagonizing transcription factor
TC0100009580.hg.1	10.1	10.91	-1.75	10.15	11.32	-2.24	-1.995	WDR3	WD repeat domain 3
TC0400007923.hg.1	9.73	10.58	-1.8	8.73	9.86	-2.19	-1.995	MRPL1	mitochondrial ribosomal protein L1
TC0400008892.hg.1	3.23	4.39	-2.24	3.23	4.04	-1.75	-1.995	HHIP	hedgehog interacting protein
TC1900006821.hg.1	7.69	8.44	-1.68	8.71	9.92	-2.31	-1.995	VAV1	vav 1 guanine nucleotide exchange factor
TC0X00006581.hg.1	10.28	11.47	-2.28	11.42	12.19	-1.71	-1.995	TBL1X	transducin (beta)-like 1X-linked
TC1300006594.hg.1	5.15	6.19	-2.05	5.58	6.53	-1.94	-1.995	TNFRSF19	tumor necrosis factor receptor superfamily, member 19
TC1500010864.hg.1	10.4	10.9	-1.42	9.83	11.19	-2.57	-1.995	GATM	glycine amidinotransferase (L-arginine:glycine amidinotransferase)
TC0600007534.hg.1	11.14	11.77	-1.55	11.02	12.3	-2.43	-1.99	PRR3	proline rich 3
TC1100008480.hg.1	9.59	10.02	-1.35	9.32	10.71	-2.63	-1.99	UVRAG	UV radiation resistance associated
TC1900006576.hg.1	9.38	10.41	-2.06	8.16	9.1	-1.92	-1.99	DOT1L	DOT1-like histone H3K79 methyltransferase
TC1900007125.hg.1	11	11.98	-1.98	10.26	11.26	-2	-1.99	NACC1	nucleus accumbens associated 1, BEN and BTB (POZ) domain containing
TC0500012670.hg.1	4.05	4.24	-1.14	7.64	9.15	-2.84	-1.99	GABRB2	gamma-aminobutyric acid (GABA) A receptor, beta 2
TC0900008314.hg.1	7.21	8.16	-1.93	7.78	8.82	-2.05	-1.99	FSD1L	fibronectin type III and SPRY domain containing 1-like
TC1600008214.hg.1	4.29	4.66	-1.29	4.41	5.83	-2.68	-1.985	TANGO6	transport and golgi organization 6 homolog
TC2100007460.hg.1	5.82	6.67	-1.81	5.38	6.49	-2.16	-1.985	MCM3AP-AS1	MCM3AP antisense RNA 1
TC0100006787.hg.1	10.84	12.02	-2.27	11.16	11.93	-1.7	-1.985	PIK3CD	phosphatidylinositol-4,5-bisphosphate 3-kinase, catalytic subunit delta
TC0100012219.hg.1	4.55	5.05	-1.41	3.41	4.77	-2.56	-1.985	C1orf100	chromosome 1 open reading frame 100
TC0100012317.hg.1	4.18	4.42	-1.18	3.33	4.81	-2.79	-1.985	OR2W5	olfactory receptor, family 2, subfamily W, member 5 (gene/pseudogene)
TC1100012315.hg.1	9.61	10.7	-2.13	11.03	11.91	-1.84	-1.985	TIMM8B	translocase of inner mitochondrial membrane 8 homolog B (yeast)
TC1100012526.hg.1	5.73	7.19	-2.76	4.28	4.56	-1.21	-1.985	USP2	ubiquitin specific peptidase 2
TC0400007789.hg.1	6.61	7.74	-2.19	6.79	7.61	-1.77	-1.98	RUFY3	RUN and FYVE domain containing 3
TC0600014102.hg.1	6.29	7.53	-2.37	7.14	7.81	-1.59	-1.98	HCP5	HLA complex P5 (non-protein coding)
TC0800011887.hg.1	6.11	6.95	-1.79	6.38	7.5	-2.17	-1.98	ST3GAL1	ST3 beta-galactoside alpha-2,3-sialyltransferase 1
TC0900011259.hg.1	6.84	6.94	-1.07	7.76	9.29	-2.89	-1.98	HDHD3	haloacid dehalogenase-like hydrolase domain containing 3
TC1900006522.hg.1	13.06	13.45	-1.31	12.81	14.22	-2.65	-1.98	MIDN	midnolin
TC0200007943.hg.1	12.97	13.28	-1.23	11.18	12.62	-2.72	-1.975	PCBP1	poly(rC) binding protein 1
TC0300012771.hg.1	4.77	5.11	-1.27	3.72	5.14	-2.68	-1.975	TM4SF18	Transcript Identified by AceView, Entrez Gene ID(s) 116441
TC0500013381.hg.1	5.68	6.88	-2.31	6.44	7.16	-1.64	-1.975	PRELID2	PRELI domain containing 2
TC1400009766.hg.1	5.29	5.29	-1	6.39	7.95	-2.95	-1.975	IRF2BPL	interferon regulatory factor 2 binding protein-like
TC1900007356.hg.1	5.92	6.53	-1.53	6.57	7.84	-2.42	-1.975	KCNN1	potassium channel, calcium activated intermediate/small conductance subfamily N alpha, member 1
TC0700013629.hg.1	10.62	11.15	-1.44	9.43	10.76	-2.51	-1.975	BRAF	B-Raf proto-oncogene, serine/threonine kinase
TC1200008929.hg.1	7.65	8.86	-2.32	6.82	7.53	-1.63	-1.975	CFAP73	cilia and flagella associated protein 73
TC0200015128.hg.1	3.92	5.43	-2.83	3.98	4.14	-1.11	-1.97	PDE1A	phosphodiesterase 1A, calmodulin-dependent
TC0600014322.hg.1	12.96	14.03	-2.1	13.11	13.99	-1.84	-1.97	SYNCRIP	synaptotagmin binding, cytoplasmic RNA interacting protein
TC1800007431.hg.1	12.12	12.77	-1.57	11.43	12.67	-2.37	-1.97	MALT1	MALT1 paracaspase
TC0100012101.hg.1	9.35	10.34	-1.98	9.04	10.01	-1.96	-1.97	MTR	5-methyltetrahydrofolate-homocysteine methyltransferase
TC0400012634.hg.1	12.27	13.27	-2	12.07	13.03	-1.94	-1.97	CFAP97	cilia and flagella associated protein 97
TC1000008942.hg.1	4.68	5.97	-2.44	4.07	4.65	-1.5	-1.97	TCF7L2	transcription factor 7-like 2 (T-cell specific, HMG-box)
TC1800007667.hg.1	12.23	12.82	-1.5	11.18	12.46	-2.44	-1.97	TIMM21	translocase of inner mitochondrial membrane 21 homolog (yeast)
TC0800008550.hg.1	12.54	12.8	-1.19	11.86	13.31	-2.74	-1.965	EBAG9	estrogen receptor binding site associated, antigen, 9
TC0800012388.hg.1	3.51	4.15	-1.56	2.96	4.21	-2.37	-1.965	DLC1	DLC1 Rho GTPase activating protein
TC2000008110.hg.1	4.75	5.56	-1.75	4.37	5.49	-2.18	-1.965	OPRL1	opiate receptor-like 1
TC0600012542.hg.1	12.79	13.51	-1.64	13.19	14.39	-2.29	-1.965	UBE2J1	ubiquitin-conjugating enzyme E2, J1
TC1100010824.hg.1	3.13	4.6	-2.76	3.18	3.41	-1.17	-1.965	OR4C11	olfactory receptor, family 4, subfamily C, member 11
TC0100016159.hg.1	11.71	12.23	-1.43	10.86	12.18	-2.49	-1.96	DEDD	death effector domain containing
TC0300011146.hg.1	7.86	9.22	-2.57	7.98	8.41	-1.35	-1.96	RRP9	ribosomal RNA processing 9, small subunit (SSU) processome component, homolog (yeast)
TC0500007868.hg.1	9.23	10.07	-1.79	9.03	10.12	-2.13	-1.96	SCAMP1	secretory carrier membrane protein 1
TC0500008855.hg.1	11.89	12.73	-1.79	11.85	12.94	-2.13	-1.96	SLC35A4	solute carrier family 35, member A4
TC0500012093.hg.1	10.17	10.53	-1.29	7.94	9.34	-2.63	-1.96	PITX1	paired-like homeodomain 1
TC0700010437.hg.1	4.13	5.32	-2.29	7.78	8.49	-1.63	-1.96	RAPGEF5	Rap guanine nucleotide exchange factor 5
TC0800007185.hg.1	4.68	6.03	-2.55	4.59	5.04	-1.37	-1.96	RBPMS	RNA binding protein with multiple splicing
TC1100011083.hg.1	4.96	6.19	-2.35	7.07	7.72	-1.57	-1.96	AHNAK	AHNAK nucleoprotein
TC1100011374.hg.1	10.25	11.01	-1.7	10.14	11.29	-2.22	-1.96	KMT5B	lysine (K)-specific methyltransferase 5B
TC1100013036.hg.1	6.07	6.09	-1.02	6.13	7.67	-2.9	-1.96	PPP2R5B	protein phosphatase 2, regulatory subunit B, beta
TC1200012877.hg.1	6.84	7.44	-1.52	5.47	6.73	-2.4	-1.96	ZNF605	zinc finger protein 605
TC1300006987.hg.1	8.87	10.35	-2.8	6.62	6.78	-1.12	-1.96	DGKH	diacylglycerol kinase, eta
TC1500008554.hg.1	8.97	10.26	-2.46	8.94	9.48	-1.46	-1.96	LRRK1	leucine-rich repeat kinase 1
TC0100010075.hg.1	9.63	10.23	-1.51	8.75	10.02	-2.4	-1.955	ATP8B2	ATPase, aminophospholipid transporter, class I, type 8B, member 2
TC0200012652.hg.1	10.71	11.58	-1.83	10.15	11.21	-2.08	-1.955	PNPT1	polyribonucleotide nucleotidyltransferase 1
TC0200014049.hg.1	7.92	8.44	-1.43	6.45	7.76	-2.48	-1.955	TMEM185B	transmembrane protein 185B
TC0400012947.hg.1	4.12	4.9	-1.72	3.38	4.51	-2.19	-1.955	GPRIN3	GPRIN family member 3
TC0800008371.hg.1	8.07	9.01	-1.92	6.53	7.52	-1.99	-1.955	SPAG1	sperm associated antigen 1
TC1200011588.hg.1	3.96	4.24	-1.21	4.5	5.93	-2.7	-1.955	USP44	ubiquitin specific peptidase 44
TC2000009017.hg.1	7.06	7.91	-1.8	8.3	9.38	-2.11	-1.955	SOGA1	suppressor of glucose, autophagy associated 1
TC0X00011278.hg.1	3.61	5.05	-2.7	4.38	4.64	-1.2	-1.95	PRRG1	proline rich Gla (G-carboxyglutamic acid) 1
TC1300009271.hg.1	5.11	5.68	-1.49	6.51	7.78	-2.41	-1.95	TBC1D4	TBC1 domain family, member 4
TC2000007627.hg.1	12.33	12.71	-1.3	12.29	13.67	-2.6	-1.95	CSE1L	CSE1 chromosome segregation 1-like (yeast)
TC0100017110.hg.1	4.69	5.11	-1.33	9.74	11.1	-2.57	-1.95	FCMR	Fc fragment of IgM receptor
TC0200007144.hg.1	11.42	11.85	-1.35	10.8	12.15	-2.55	-1.95	LCLAT1	lysocardiolipin acyltransferase 1
TC0200008955.hg.1	5.08	5.57	-1.4	5.59	6.91	-2.5	-1.95	PSD4	pleckstrin and Sec7 domain containing 4
TC0500011497.hg.1	9.65	10.85	-2.3	10.39	11.07	-1.6	-1.95	GLRX	glutaredoxin
TC0600013272.hg.1	11.34	12.2	-1.81	10.81	11.87	-2.09	-1.95	BCLAF1	BCL2-associated transcription factor 1
TC0800008330.hg.1	7.76	8.44	-1.6	8.72	9.92	-2.3	-1.95	POP1	POP1 homolog, ribonuclease P/MRP subunit
TC0200008351.hg.1	8.83	10.24	-2.64	9.49	9.81	-1.25	-1.945	RPIA	ribose 5-phosphate isomerase A
TC0700011499.hg.1	7.53	8.69	-2.24	8.42	9.15	-1.65	-1.945	DNAJC30	DnaJ (Hsp40) homolog, subfamily C, member 30
TC0800009641.hg.1	10.94	11.21	-1.21	10.75	12.17	-2.68	-1.945	FAM86B1	family with sequence similarity 86, member B1
TC0X00007119.hg.1	7.42	7.95	-1.44	6.61	7.91	-2.45	-1.945	JADE3	jade family PHD finger 3
TC1600010011.hg.1	10.08	10.8	-1.65	10.45	11.61	-2.24	-1.945	PYCARD	PYD and CARD domain containing
TC1900006727.hg.1	11.69	11.98	-1.21	11.06	12.47	-2.68	-1.945	UHRF1	ubiquitin-like with PHD and ring finger domains 1
TC0400006639.hg.1	5.66	6.37	-1.63	8.6	9.78	-2.26	-1.945	NSG1; D4S234E	neuron specific gene family member 1; Neuron-specific protein family member 1 [Source:UniProtKB/Swiss-Prot;Acc:P42857]
TC1500009522.hg.1	9.25	9.56	-1.24	7.26	8.67	-2.65	-1.945	MNS1	meiosis-specific nuclear structural 1
TC0100012566.hg.1	3.72	4.67	-1.93	3.59	4.55	-1.95	-1.94	LINC00982	long intergenic non-protein coding RNA 982
TC0100015783.hg.1	11.69	12.73	-2.06	11.51	12.37	-1.82	-1.94	RFX5	regulatory factor X, 5 (influences HLA class II expression)
TC0100016290.hg.1	9.8	9.97	-1.12	7.81	9.27	-2.76	-1.94	TADA1	transcriptional adaptor 1
TC0300014075.hg.1	10.88	12.1	-2.33	11.87	12.51	-1.55	-1.94	TRIM59	tripartite motif containing 59
TC0400007556.hg.1	11.56	11.82	-1.2	9.61	11.04	-2.68	-1.94	SRD5A3	steroid 5 alpha-reductase 3
TC0600012038.hg.1	11.9	13.13	-2.34	11.9	12.52	-1.54	-1.94	MCM3	minichromosome maintenance complex component 3
TC0600014294.hg.1	9.56	9.76	-1.15	7.57	9.02	-2.73	-1.94	ZNF318	zinc finger protein 318
TC0700008004.hg.1	6.57	7.98	-2.66	5.03	5.31	-1.22	-1.94	GTF2IRD1	GTF2I repeat domain containing 1
TC0900011220.hg.1	6.03	7.08	-2.06	6.56	7.43	-1.82	-1.94	SUSD1	sushi domain containing 1
TC1200006957.hg.1	5.24	6.5	-2.38	5.64	6.22	-1.5	-1.94	PTPRO	protein tyrosine phosphatase, receptor type, O
TC1700008250.hg.1	5.56	6.04	-1.4	4.69	6	-2.48	-1.94	XYLT2	xylosyltransferase II
TC1900008254.hg.1	5.18	5.89	-1.63	6.99	8.16	-2.25	-1.94	ZNF234	zinc finger protein 234
TC1900011014.hg.1	10.17	11	-1.78	10.37	11.44	-2.1	-1.94	ZC3H4	zinc finger CCCH-type containing 4
TC2000006864.hg.1	4.86	6.38	-2.87	5.79	5.8	-1.01	-1.94	RIN2	Transcript Identified by AceView, Entrez Gene ID(s) 54453
TC0100015984.hg.1	11.62	12.96	-2.53	11.9	12.33	-1.34	-1.935	UBQLN4	ubiquilin 4
TC0400012252.hg.1	11.96	12.62	-1.59	11.61	12.8	-2.28	-1.935	PPID	peptidylprolyl isomerase D
TC0600014271.hg.1	6.74	6.97	-1.17	6.4	7.84	-2.7	-1.935	NOTCH4	notch 4
TC1100006494.hg.1	9.73	11.16	-2.69	9.59	9.83	-1.18	-1.935	CD151	CD151 molecule (Raph blood group)
TC1100008819.hg.1	4.1	4.27	-1.13	3.94	5.4	-2.74	-1.935	KDM4D	lysine (K)-specific demethylase 4D
TC1300009165.hg.1	4.77	5.66	-1.87	6.71	7.71	-2	-1.935	PCDH9	protocadherin 9
TC1400010071.hg.1	6.6	8.05	-2.72	9.31	9.51	-1.15	-1.935	CLMN	calmin (calponin-like, transmembrane)
TSUnmapped00000741.hg.1	4.84	5.61	-1.71	4.86	5.97	-2.16	-1.935	ZNF546	zinc finger protein 546
TC0600012247.hg.1	4.64	6.11	-2.77	4.89	5.01	-1.09	-1.93	COL9A1	collagen, type IX, alpha 1
TC1000010758.hg.1	9.6	10.32	-1.64	9.86	11.01	-2.22	-1.93	RTKN2	rhotekin 2
TC1200006469.hg.1	7.1	8.48	-2.6	6.16	6.49	-1.26	-1.93	WNT5B	wingless-type MMTV integration site family, member 5B
TC1200007816.hg.1	5.63	6.77	-2.2	8.33	9.06	-1.66	-1.93	DGKA	diacylglycerol kinase alpha
TC2100006659.hg.1	6.46	7.11	-1.57	4.03	5.23	-2.29	-1.93	CXADR	coxsackie virus and adenovirus receptor
TC2200006935.hg.1	8.3	9.5	-2.29	10.48	11.13	-1.57	-1.93	ADRBK2	adrenergic, beta, receptor kinase 2
TC0100008366.hg.1	3.95	4.92	-1.96	3.78	4.71	-1.9	-1.93	DIO1	deiodinase, iodothyronine, type I
TC1100009969.hg.1	3.33	4.27	-1.92	5.89	6.85	-1.94	-1.93	APBB1	amyloid beta (A4) precursor protein-binding, family B, member 1 (Fe65)
TC1200008434.hg.1	3.09	4.48	-2.63	3.23	3.53	-1.23	-1.93	C12orf74	chromosome 12 open reading frame 74
TC2100008559.hg.1	8.09	9.17	-2.11	9.59	10.4	-1.75	-1.93	C21orf59	chromosome 21 open reading frame 59
TC0100016139.hg.1	12.64	13.21	-1.48	11.11	12.36	-2.37	-1.925	CD48	CD48 molecule
TC1100008127.hg.1	8.04	9.44	-2.62	8.87	9.17	-1.23	-1.925	SSH3	slingshot protein phosphatase 3
TC1400009131.hg.1	11.2	12.07	-1.83	10.75	11.76	-2.02	-1.925	MAP4K5	mitogen-activated protein kinase kinase kinase kinase 5
TC1600009722.hg.1	5.83	6.51	-1.6	5.93	7.1	-2.25	-1.925	USP31	ubiquitin specific peptidase 31
TC1600011467.hg.1	7.55	8.7	-2.23	6.85	7.55	-1.62	-1.925	PKMYT1	protein kinase, membrane associated tyrosine/threonine 1
TC1900011938.hg.1	6.69	7.71	-2.02	7.02	7.89	-1.83	-1.925	ZNF573	zinc finger protein 573
TSUnmapped00000820.hg.1	3.78	5.08	-2.45	4.6	5.09	-1.4	-1.925	CFHR2	complement factor H-related 2
TC0100016893.hg.1	10.06	10.07	-1.01	8.2	9.71	-2.84	-1.925	DDX59	DEAD (Asp-Glu-Ala-Asp) box polypeptide 59
TC0500013211.hg.1	9.67	10.01	-1.26	9.22	10.6	-2.59	-1.925	APC	adenomatous polyposis coli
TC1400010649.hg.1	9.7	10.44	-1.66	10.31	11.43	-2.19	-1.925	VRK1	vaccinia related kinase 1
TC0100014228.hg.1	9.56	11	-2.72	11.54	11.7	-1.12	-1.92	LRP8	LDL receptor related protein 8
TC0800008484.hg.1	11.11	11.87	-1.7	11.82	12.91	-2.14	-1.92	DCAF13	DDB1 and CUL4 associated factor 13
TC0X00010642.hg.1	9.22	10.34	-2.17	9.7	10.44	-1.67	-1.92	NKRF	NFKB repressing factor
TC1000008665.hg.1	9.59	10.6	-2.01	8.9	9.77	-1.83	-1.92	C10orf2	chromosome 10 open reading frame 2
TC1600007988.hg.1	8.21	9.61	-2.64	8.54	8.81	-1.2	-1.92	CPNE2	copine II
TC1700008668.hg.1	4.23	5.58	-2.55	4.43	4.8	-1.29	-1.92	PRKCA	Jeck2013 ALT_ACCEPTOR, ALT_DONOR, coding, INTERNAL, intronic best transcript NM_002737
TC1700012405.hg.1	5.88	7.05	-2.26	5.96	6.61	-1.58	-1.92	KRTAP4-8	keratin associated protein 4-8
TC1800006806.hg.1	4.24	5.41	-2.26	3.44	4.1	-1.58	-1.92	ANKRD30B	ankyrin repeat domain 30B
TC2000007102.hg.1	5.03	5.92	-1.85	9.84	10.83	-1.99	-1.92	HCK	HCK proto-oncogene, Src family tyrosine kinase
TC2000008439.hg.1	10.1	11.08	-1.97	10.67	11.57	-1.87	-1.92	ESF1	ESF1 nucleolar pre-rRNA processing protein homolog
TC0300006556.hg.1	8.81	9.51	-1.63	9.09	10.23	-2.2	-1.915	OGG1	8-oxoguanine DNA glycosylase
TC0500007122.hg.1	12.25	13.31	-2.09	12.69	13.49	-1.74	-1.915	BRIX1	BRX1, biogenesis of ribosomes
TC0500012236.hg.1	11.65	12.46	-1.75	10.22	11.28	-2.08	-1.915	PFDN1	prefoldin subunit 1
TC0600013126.hg.1	2.96	4.24	-2.42	3.18	3.68	-1.41	-1.915	PTPRK	protein tyrosine phosphatase, receptor type, K
TC0700012755.hg.1	8.42	9.67	-2.39	8.09	8.61	-1.44	-1.915	KIAA1549	KIAA1549
TC1000012016.hg.1	5.87	7.11	-2.35	5.85	6.42	-1.48	-1.915	TIAL1	Transcript Identified by AceView, Entrez Gene ID(s) 7073
TC1100010236.hg.1	6.29	7.76	-2.77	6.14	6.22	-1.06	-1.915	KCNJ11	potassium channel, inwardly rectifying subfamily J, member 11
TC1200012105.hg.1	10.4	11.53	-2.19	9.1	9.82	-1.64	-1.915	WSB2	WD repeat and SOCS box containing 2
TC1900009115.hg.1	11.83	12.71	-1.84	11.14	12.13	-1.99	-1.915	MED16	mediator complex subunit 16
TC0600009094.hg.1	7.78	8.02	-1.18	5.52	6.92	-2.64	-1.91	SMPD2	sphingomyelin phosphodiesterase 2, neutral membrane (neutral sphingomyelinase)
TC1800008651.hg.1	6.27	7.02	-1.68	6.77	7.87	-2.14	-1.91	SMAD7	Memczak2013 ALT_ACCEPTOR, ALT_DONOR, coding, INTERNAL, intronic best transcript NM_001190821
TC2200009271.hg.1	9.77	11.19	-2.66	14.55	14.76	-1.16	-1.91	APOBEC3C	apolipoprotein B mRNA editing enzyme, catalytic polypeptide-like 3C
TSUnmapped00000290.hg.1	4.29	4.97	-1.6	4.82	5.97	-2.22	-1.91	INPP5D	inositol polyphosphate-5-phosphatase D
TC0200016582.hg.1	6.99	7.54	-1.46	7.48	8.72	-2.36	-1.91	NABP1	nucleic acid binding protein 1
TC0500010515.hg.1	9.96	11.21	-2.38	11.07	11.59	-1.44	-1.91	NUP155	nucleoporin 155kDa
TC0600010810.hg.1	4.49	4.72	-1.17	4.98	6.39	-2.65	-1.91	NEDD9	neural precursor cell expressed, developmentally down-regulated 9
TC0700007334.hg.1	10.32	10.93	-1.52	9.5	10.71	-2.3	-1.91	MRPL32	mitochondrial ribosomal protein L32
TC0700008524.hg.1	5.63	6.09	-1.38	5.77	7.05	-2.44	-1.91	CNPY4	canopy FGF signaling regulator 4
TC1700006909.hg.1	3.96	5.24	-2.42	3.47	3.96	-1.4	-1.91	MYOCD	myocardin
TC0600013206.hg.1	8.83	10.28	-2.72	9.45	9.58	-1.09	-1.905	SLC18B1	solute carrier family 18, subfamily B, member 1
TC0500006730.hg.1	11.2	12.46	-2.39	13.56	14.07	-1.42	-1.905	CCT5	chaperonin containing TCP1, subunit 5 (epsilon)
TC0500007267.hg.1	3.6	4.83	-2.33	10.59	11.15	-1.48	-1.905	CCDC152	coiled-coil domain containing 152
TC1500009865.hg.1	14.15	15.44	-2.43	15.17	15.64	-1.38	-1.905	ANP32A	acidic nuclear phosphoprotein 32 family member A
TC2000010001.hg.1	8.68	9.32	-1.56	9.01	10.18	-2.25	-1.905	PIGU	phosphatidylinositol glycan anchor biosynthesis class U
TC0600011878.hg.1	9.44	10.79	-2.55	9.92	10.26	-1.26	-1.905	XPO5	exportin 5
TC0600013458.hg.1	8.44	8.81	-1.3	6.61	7.94	-2.51	-1.905	EPM2A	epilepsy, progressive myoclonus type 2A, Lafora disease (laforin)
TC2200008641.hg.1	11.85	12.33	-1.39	14.21	15.48	-2.42	-1.905	RAC2	ras-related C3 botulinum toxin substrate 2 (rho family, small GTP binding protein Rac2)
TC0200010807.hg.1	10.48	10.69	-1.16	9.26	10.66	-2.64	-1.9	TTLL4	tubulin tyrosine ligase-like family member 4
TC0200015893.hg.1	8.33	9.24	-1.87	11.72	12.67	-1.93	-1.9	DOCK10	dedicator of cytokinesis 10
TC0700012293.hg.1	7.46	8.64	-2.26	7.59	8.21	-1.54	-1.9	TMEM168	transmembrane protein 168
TC0X00007200.hg.1	12.17	12.85	-1.61	11.71	12.84	-2.19	-1.9	SUV39H1	suppressor of variegation 3-9 homolog 1 (Drosophila)
TC1200007521.hg.1	6.02	6.99	-1.97	6.89	7.76	-1.83	-1.9	ANP32D	acidic nuclear phosphoprotein 32 family member D
TC1200007809.hg.1	6.56	7.47	-1.88	7	7.93	-1.92	-1.9	GDF11	growth differentiation factor 11
TC1700012385.hg.1	5.72	6.89	-2.25	6.36	7	-1.55	-1.9	RAD51D	RAD51 paralog D
TC1800007298.hg.1	3.3	3.64	-1.26	3.36	4.7	-2.54	-1.9	LIPG	lipase, endothelial
TC0100009449.hg.1	7.5	8.9	-2.64	8.47	8.67	-1.15	-1.895	MOV10	Mov10 RISC complex RNA helicase
TC0300007278.hg.1	6.85	7.95	-2.14	5.93	6.65	-1.65	-1.895	NBEAL2	neurobeachin like 2
TC0700011705.hg.1	6.37	6.53	-1.12	7.78	9.2	-2.67	-1.895	ABCB4	ATP binding cassette subfamily B member 4
TC0700013397.hg.1	9.12	11.5	-5.22	10.3	9.79	1.43	-1.895	CDK14	cyclin-dependent kinase 14
TC1000007876.hg.1	12.92	14.1	-2.28	12.62	13.22	-1.51	-1.895	DDX21	DEAD (Asp-Glu-Ala-Asp) box helicase 21
TC1100009191.hg.1	4.89	4.89	-1	7.02	8.5	-2.79	-1.895	IL10RA	interleukin 10 receptor, alpha
TC1100009914.hg.1	3.58	4.9	-2.48	3.38	3.77	-1.31	-1.895	OR52Z1	olfactory receptor, family 52, subfamily Z, member 1 (gene/pseudogene)
TC1100012535.hg.1	9.33	8.22	2.16	5.68	8.25	-5.95	-1.895	PVRL1	poliovirus receptor-related 1 (herpesvirus entry mediator C)
TC1600011517.hg.1	5.96	7.44	-2.78	5.56	5.57	-1.01	-1.895	DOC2A	double C2-like domains, alpha
TC2100006460.hg.1	10.34	11.41	-2.09	11.14	11.9	-1.7	-1.895	SMIM11A	small integral membrane protein 11A
TC0400010618.hg.1	7.49	8.92	-2.71	6.18	6.27	-1.07	-1.89	TEC	tec protein tyrosine kinase
TC0900009569.hg.1	7.58	8.99	-2.66	5.66	5.82	-1.12	-1.89	NFIB	nuclear factor I/B
TC1100006442.hg.1	5.8	6.58	-1.72	3.98	5.03	-2.06	-1.89	NLRP6	NLR family, pyrin domain containing 6
TC1100007619.hg.1	4.96	5.57	-1.53	4.61	5.78	-2.25	-1.89	TRIM51	tripartite motif-containing 51
TC1500006959.hg.1	6.85	8.03	-2.27	6.74	7.33	-1.51	-1.89	CHST14	carbohydrate (N-acetylgalactosamine 4-0) sulfotransferase 14
TC0600010960.hg.1	9.78	11.03	-2.38	11.23	11.71	-1.4	-1.89	TPMT	thiopurine S-methyltransferase
TC0600011487.hg.1	4.87	5.17	-1.23	3.26	4.6	-2.55	-1.89	C6orf10	chromosome 6 open reading frame 10
TC0600011507.hg.1	11.05	12.22	-2.24	11.91	12.52	-1.53	-1.885	PSMB8	proteasome subunit beta 8
TC0500011219.hg.1	10.26	11.42	-2.23	13.71	14.33	-1.54	-1.885	AP3B1	adaptor-related protein complex 3, beta 1 subunit
TC0700013530.hg.1	5.03	6.03	-1.99	4.74	5.58	-1.78	-1.885	HOXA4	homeobox A4
TC0900011277.hg.1	3.73	4.57	-1.8	3.49	4.46	-1.97	-1.885	KIF12	kinesin family member 12
TC1000006819.hg.1	7.75	8.12	-1.29	6	7.31	-2.48	-1.885	MCM10	minichromosome maintenance 10 replication initiation factor
TC1200010336.hg.1	8.7	9.21	-1.42	8.43	9.66	-2.35	-1.885	YARS2	tyrosyl-tRNA synthetase 2, mitochondrial
TC1700008049.hg.1	7.68	8.64	-1.94	9.07	9.95	-1.83	-1.885	FMNL1	formin like 1
TC0100010546.hg.1	10.03	9.57	1.37	7.06	9.42	-5.14	-1.885	BLZF1	basic leucine zipper nuclear factor 1
TC0100013339.hg.1	11.93	11.91	1.02	8.32	10.58	-4.78	-1.88	RUNX3	runt-related transcription factor 3
TC0100015509.hg.1	12.75	14.01	-2.39	13.38	13.83	-1.37	-1.88	FAM72B	family with sequence similarity 72, member B
TC1700009492.hg.1	5.52	6.69	-2.24	4.51	5.11	-1.52	-1.88	CAMKK1	calcium/calmodulin-dependent protein kinase kinase 1, alpha
TC0100016351.hg.1	7.16	7.62	-1.38	5.84	7.09	-2.38	-1.88	SLC19A2	solute carrier family 19 (thiamine transporter), member 2
TC0100017860.hg.1	12.27	13.44	-2.25	12.18	12.77	-1.51	-1.88	HEATR1	HEAT repeat containing 1
TC0600011481.hg.1	11.11	12.19	-2.12	10.8	11.51	-1.64	-1.88	AGPAT1; MIR6721	1-acylglycerol-3-phosphate O-acyltransferase 1; microRNA 6721
TC0X00009882.hg.1	5.37	6	-1.55	5.73	6.87	-2.21	-1.88	MTMR8	myotubularin related protein 8
TC1100008435.hg.1	9.6	9.83	-1.17	7.53	8.9	-2.59	-1.88	RNF169	ring finger protein 169
TC1100011128.hg.1	11.5	12.15	-1.57	10.84	11.97	-2.19	-1.88	ATL3	atlastin GTPase 3
TSUnmapped00000088.hg.1	7.51	8.71	-2.29	4.84	5.39	-1.47	-1.88	DUSP16	dual specificity phosphatase 16
TC0100018356.hg.1	4.96	6.15	-2.29	5.08	5.63	-1.46	-1.875	RHOU	ras homolog family member U
TC0300013842.hg.1	8.5	8.65	-1.11	6.49	7.9	-2.64	-1.875	SLMAP	sarcolemma associated protein
TC0300013970.hg.1	4.61	5.59	-1.97	4.88	5.71	-1.78	-1.875	PFKFB4; MIR6823	6-phosphofructo-2-kinase/fructose-2,6-biphosphatase 4; microRNA 6823
TC0400009754.hg.1	11.11	12.03	-1.89	10.93	11.83	-1.86	-1.875	LETM1	leucine zipper-EF-hand containing transmembrane protein 1
TC0500013243.hg.1	5.51	6.51	-2	5.74	6.54	-1.75	-1.875	PCDHB8	protocadherin beta 8
TC1000007473.hg.1	4.76	5.18	-1.34	5.75	7.02	-2.41	-1.875	ALOX5	Transcript Identified by AceView, Entrez Gene ID(s) 240
TC1200008748.hg.1	11.31	11.94	-1.54	10.15	11.29	-2.21	-1.875	PWP1	PWP1 homolog, endonuclein
TC1300009673.hg.1	11.09	11.45	-1.28	10.72	12.03	-2.47	-1.875	TEX30	testis expressed 30
TC1700009686.hg.1	5.6	6.67	-2.11	6.6	7.32	-1.64	-1.875	SLC25A35	solute carrier family 25, member 35
TC0700011714.hg.1	11.61	12.59	-1.97	12.29	13.11	-1.77	-1.87	SRI	sorcin
TC0Y00006433.hg.1	8.64	9.09	-1.36	7.16	8.41	-2.38	-1.87	PLCXD1	phosphatidylinositol-specific phospholipase C, X domain containing 1
TC1200010407.hg.1	11.95	12.62	-1.6	8.18	9.28	-2.14	-1.87	KIF21A	kinesin family member 21A
TC1200012800.hg.1	7.12	7.57	-1.36	6.85	8.1	-2.38	-1.87	DNAJC14	DnaJ (Hsp40) homolog, subfamily C, member 14
TC1400007443.hg.1	5.12	5.29	-1.12	4.99	6.39	-2.62	-1.87	HSPA2	heat shock 70kDa protein 2
TSUnmapped00000068.hg.1	7.66	7.99	-1.26	6.27	7.58	-2.48	-1.87	ZNF780A	zinc finger protein 780A
TC0200014108.hg.1	13.17	13.74	-1.48	12.59	13.76	-2.26	-1.87	NIFK	nucleolar protein interacting with the FHA domain of MKI67
TC1100009048.hg.1	7.98	8.49	-1.42	8.37	9.59	-2.32	-1.87	DLAT	dihydrolipoamide S-acetyltransferase
TC1100013221.hg.1	4.17	4.42	-1.19	7.71	9.06	-2.55	-1.87	CASP1	caspase 1
TC0300010581.hg.1	8.51	9.59	-2.12	6.37	7.06	-1.61	-1.865	AZI2	5-azacytidine induced 2
TC0X00010351.hg.1	3.04	4.43	-2.62	3.88	4.03	-1.11	-1.865	TAF7L	TATA box binding protein associated factor 7 like
TC1000008769.hg.1	9	10.08	-2.12	8	8.68	-1.61	-1.865	TAF5	TAF5 RNA polymerase II, TATA box binding protein (TBP)-associated factor, 100kDa
TC0300006477.hg.1	6.36	7.68	-2.5	6.55	6.85	-1.23	-1.865	ITPR1	inositol 1,4,5-trisphosphate receptor, type 1
TC0X00010356.hg.1	10.93	12.07	-2.19	12.77	13.39	-1.54	-1.865	BTK	Bruton agammaglobulinemia tyrosine kinase
TC1900009100.hg.1	9.37	10.31	-1.92	8.32	9.18	-1.81	-1.865	POLRMT	polymerase (RNA) mitochondrial (DNA directed)
TC0700011530.hg.1	9.57	10.3	-1.66	9.24	10.3	-2.07	-1.865	WBSCR16	Williams-Beuren syndrome chromosome region 16
TC0100010241.hg.1	3.7	4.72	-2.03	3.87	4.62	-1.69	-1.86	MNDA	myeloid cell nuclear differentiation antigen
TC0200008587.hg.1	11.43	12.4	-1.96	11.26	12.08	-1.76	-1.86	EIF5B	eukaryotic translation initiation factor 5B
TC0300007312.hg.1	11.06	11.26	-1.15	8.53	9.89	-2.57	-1.86	DHX30	DEAH (Asp-Glu-Ala-His) box helicase 30
TC0900006603.hg.1	5.2	5.82	-1.55	4.62	5.74	-2.17	-1.86	KDM4C	Transcript Identified by AceView, Entrez Gene ID(s) 23081
TC1200012238.hg.1	13.71	14.68	-1.96	12.06	12.87	-1.76	-1.86	ZCCHC8	zinc finger, CCHC domain containing 8
TC1600008139.hg.1	3.41	4.25	-1.79	3.89	4.83	-1.93	-1.86	CES4A	carboxylesterase 4A
TC0100013634.hg.1	7.32	8.68	-2.57	7.43	7.61	-1.14	-1.855	TMEM54	transmembrane protein 54
TC0300012567.hg.1	9.74	10.04	-1.23	8.93	10.24	-2.48	-1.855	DBR1	debranching RNA lariats 1
TC0600009127.hg.1	11.97	12.49	-1.43	11.02	12.2	-2.28	-1.855	AMD1	adenosylmethionine decarboxylase 1
TC0700013065.hg.1	10.15	10.88	-1.66	9.71	10.75	-2.05	-1.855	ABCF2	ATP binding cassette subfamily F member 2
TC0800008120.hg.1	8.55	9.76	-2.31	10.99	11.47	-1.4	-1.855	LRRCC1	leucine rich repeat and coiled-coil centrosomal protein 1
TC0900006961.hg.1	13.17	13.69	-1.43	13.62	14.81	-2.28	-1.855	DNAJA1	DnaJ (Hsp40) homolog, subfamily A, member 1
TC1100012957.hg.1	4.54	4.93	-1.31	10.83	12.1	-2.4	-1.855	TRIM22	tripartite motif containing 22
TC1200007880.hg.1	5.71	7.15	-2.71	6.07	6.07	-1	-1.855	INHBC	inhibin beta C
TC1700011294.hg.1	11.21	12.04	-1.77	10.34	11.3	-1.94	-1.855	PTRH2	peptidyl-tRNA hydrolase 2
TC1900007418.hg.1	9.55	10.82	-2.41	8.48	8.86	-1.3	-1.855	ARMC6	armadillo repeat containing 6
TC1900009186.hg.1	7	8.44	-2.7	5.09	5.1	-1.01	-1.855	ATP8B3	ATPase, aminophospholipid transporter, class I, type 8B, member 3
TSUnmapped00000052.hg.1	3.93	4.47	-1.46	3.33	4.5	-2.25	-1.855	HHAT	hedgehog acyltransferase
TC0100007406.hg.1	12.9	13.52	-1.54	10.39	11.5	-2.16	-1.85	LDLRAP1	low density lipoprotein receptor adaptor protein 1
TC0200008923.hg.1	7.08	7.55	-1.39	6.18	7.38	-2.31	-1.85	POLR1B	polymerase (RNA) I polypeptide B
TC0700010561.hg.1	5.39	6.64	-2.38	5.07	5.47	-1.32	-1.85	HOXA5	homeobox A5
TC0900007494.hg.1	9.17	10.16	-1.98	7.66	8.44	-1.72	-1.85	FXN	frataxin
TC1600009951.hg.1	4.31	5.39	-2.11	4.81	5.48	-1.59	-1.85	TBX6	T-box 6
TC1700007982.hg.1	9.84	10.61	-1.71	8.44	9.43	-1.99	-1.85	C17orf53	chromosome 17 open reading frame 53
TC1900006795.hg.1	11.63	12.62	-1.99	11.13	11.9	-1.71	-1.85	CLPP	caseinolytic mitochondrial matrix peptidase proteolytic subunit
TC2200009246.hg.1	6.5	7.41	-1.89	6.82	7.68	-1.81	-1.85	ZNRF3	zinc and ring finger 3
TC1100009709.hg.1	10.12	11.37	-2.37	10.67	11.07	-1.32	-1.845	CHID1	chitinase domain containing 1
TC1100012954.hg.1	4.74	4.84	-1.07	5.16	6.54	-2.62	-1.845	TRIM6	tripartite motif containing 6
TC0100011487.hg.1	4.83	5.11	-1.21	4.33	5.64	-2.48	-1.845	TRAF5	TNF receptor-associated factor 5
TC0300008114.hg.1	3.64	4.8	-2.23	4.35	4.89	-1.46	-1.845	GPR15	G protein-coupled receptor 15
TC0300012498.hg.1	8.82	9.76	-1.92	9.28	10.11	-1.77	-1.845	ANAPC13	anaphase promoting complex subunit 13
TC0700009748.hg.1	8.73	9.55	-1.76	9.43	10.38	-1.93	-1.845	ACTR3B	ARP3 actin-related protein 3 homolog B (yeast)
TC1100006923.hg.1	10.92	12.07	-2.21	10.06	10.63	-1.48	-1.845	PDE3B	phosphodiesterase 3B, cGMP-inhibited
TC1400010729.hg.1	8.42	9.47	-2.06	9.05	9.76	-1.63	-1.845	DTD2	D-tyrosyl-tRNA deacylase 2 (putative)
TC1200007051.hg.1	9.88	10.61	-1.66	7.4	8.42	-2.03	-1.845	PYROXD1	pyridine nucleotide-disulphide oxidoreductase domain 1
TC2100008499.hg.1	10.33	11.35	-2.03	11.2	11.93	-1.66	-1.845	SMIM11A	small integral membrane protein 11A
TC0500006816.hg.1	3.6	3.95	-1.27	3.56	4.82	-2.41	-1.84	FAM105A	family with sequence similarity 105, member A
TC0700009233.hg.1	4.93	5.62	-1.62	5.07	6.12	-2.06	-1.84	BPGM	Transcript Identified by AceView, Entrez Gene ID(s) 669
TC0800007653.hg.1	9.14	9.49	-1.27	8.64	9.91	-2.41	-1.84	MRPL15	mitochondrial ribosomal protein L15
TC1000007861.hg.1	6.19	7.09	-1.87	5.55	6.4	-1.81	-1.84	TET1	tet methylcytosine dioxygenase 1
TC1200009192.hg.1	12.16	12.76	-1.52	11.86	12.97	-2.16	-1.84	BCL7A	B-cell CLL/lymphoma 7A
TSUnmapped00000661.hg.1	7	8.26	-2.39	11.17	11.53	-1.29	-1.84	INPP5D	inositol polyphosphate-5-phosphatase D
TC0100014788.hg.1	9.4	9.9	-1.41	8.86	10.05	-2.27	-1.84	ZNHIT6	zinc finger, HIT-type containing 6
TC0100015725.hg.1	11.55	12.76	-2.32	11.26	11.71	-1.36	-1.84	ANP32E	acidic nuclear phosphoprotein 32 family member E
TC0500010670.hg.1	9.14	9.86	-1.65	11.1	12.12	-2.03	-1.84	EMB	embigin
TC0600012628.hg.1	11.08	11.82	-1.67	9.36	10.37	-2.01	-1.84	NDUFAF4	NADH dehydrogenase (ubiquinone) complex I, assembly factor 4
TC0700006549.hg.1	10.92	11.89	-1.96	11.6	12.38	-1.72	-1.84	EIF3B	eukaryotic translation initiation factor 3, subunit B
TC0800006764.hg.1	2.58	3.22	-1.57	2.74	3.81	-2.11	-1.84	DEFB135	defensin, beta 135
TC0800012132.hg.1	8.8	9.43	-1.55	8.19	9.28	-2.13	-1.84	ZC3H3	zinc finger CCCH-type containing 3
TC0X00006433.hg.1	8.08	8.41	-1.26	6.34	7.61	-2.42	-1.84	PLCXD1	phosphatidylinositol-specific phospholipase C, X domain containing 1
TC1000009345.hg.1	11.02	12.1	-2.11	11.46	12.12	-1.57	-1.84	GLRX3	glutaredoxin 3
TC1000012477.hg.1	10.96	12.06	-2.15	11.47	12.08	-1.53	-1.84	HELLS	helicase, lymphoid-specific
TC1100007221.hg.1	6.34	6.81	-1.38	6.29	7.49	-2.3	-1.84	TCP11L1	t-complex 11, testis-specific-like 1
TC1700010747.hg.1	9.2	10.2	-2.01	10.24	10.98	-1.67	-1.84	COA3	cytochrome c oxidase assembly factor 3
TC0200007353.hg.1	11.3	12.16	-1.81	12.56	13.46	-1.86	-1.835	EML4	echinoderm microtubule associated protein like 4
TC0200011130.hg.1	9.15	9.77	-1.54	8.73	9.83	-2.13	-1.835	DGKD	diacylglycerol kinase, delta 130kDa
TC0400006706.hg.1	11.09	11.64	-1.47	11.79	12.92	-2.2	-1.835	TBC1D14	TBC1 domain family, member 14
TC0600006836.hg.1	11.46	12.57	-2.15	12.23	12.84	-1.52	-1.835	LY86	lymphocyte antigen 86
TC0600007695.hg.1	10.76	12.01	-2.38	11.1	11.46	-1.29	-1.835	PFDN6; MIR6834	prefoldin subunit 6; microRNA 6834
TC0900009908.hg.1	8.03	8.29	-1.2	9.15	10.45	-2.47	-1.835	RPP25L	ribonuclease P/MRP 25kDa subunit-like
TC0X00008731.hg.1	10.71	11.92	-2.31	11.4	11.85	-1.36	-1.835	VMA21	VMA21 vacuolar H+-ATPase homolog (S. cerevisiae)
TC1600008712.hg.1	4.07	6.3	-4.7	14.72	14.68	1.03	-1.835	IRF8	interferon regulatory factor 8
TC2000006823.hg.1	5.13	5.87	-1.67	5	6	-2	-1.835	ZNF133	zinc finger protein 133
TC2000009204.hg.1	10.87	12.05	-2.27	12.48	12.96	-1.4	-1.835	TOMM34	translocase of outer mitochondrial membrane 34
TSUnmapped00000377.hg.1	8.58	9.94	-2.57	12.26	12.39	-1.1	-1.835	INPP5D	inositol polyphosphate-5-phosphatase D
TC0100010621.hg.1	2.98	4.25	-2.42	3.3	3.6	-1.24	-1.83	C1orf105	chromosome 1 open reading frame 105
TC0100017788.hg.1	9.24	10.53	-2.44	8.41	8.7	-1.22	-1.83	TARBP1	TAR (HIV-1) RNA binding protein 1
TC0200014845.hg.1	8.73	9.33	-1.51	8.78	9.88	-2.15	-1.83	SPC25	SPC25, NDC80 kinetochore complex component
TC0300007018.hg.1	3.52	3.81	-1.23	4.52	5.8	-2.43	-1.83	ARPP21	Transcript Identified by AceView, Entrez Gene ID(s) 10777
TC0300013949.hg.1	8.15	9.23	-2.11	10.14	10.77	-1.55	-1.83	SATB1	SATB homeobox 1
TC0500010169.hg.1	9.69	10.79	-2.15	11.11	11.7	-1.51	-1.83	ANKH	ANKH inorganic pyrophosphate transport regulator
TC0600007855.hg.1	7.71	8.24	-1.44	8.32	9.47	-2.22	-1.83	FGD2	FYVE, RhoGEF and PH domain containing 2
TC0X00007540.hg.1	9.2	10.07	-1.82	7.58	8.46	-1.84	-1.83	DLG3	discs, large homolog 3 (Drosophila)
TC1500006902.hg.1	10.3	11.29	-1.99	9.84	10.58	-1.67	-1.83	FAM98B	family with sequence similarity 98, member B
TC1700007573.hg.1	7.96	9.1	-2.2	9.13	9.68	-1.46	-1.83	LIG3	ligase III, DNA, ATP-dependent
TC1700009900.hg.1	3.46	4.12	-1.59	6.05	7.1	-2.07	-1.83	ZNF287	zinc finger protein 287
TC0300012857.hg.1	11.2	11.91	-1.63	11.44	12.46	-2.03	-1.83	DHX36	DEAH (Asp-Glu-Ala-His) box polypeptide 36
TC0100008807.hg.1	4.65	4.87	-1.16	4.79	6.11	-2.49	-1.825	NEXN	nexilin (F actin binding protein)
TC1000006652.hg.1	5.14	5.58	-1.36	5.56	6.76	-2.29	-1.825	PFKFB3	6-phosphofructo-2-kinase/fructose-2,6-biphosphatase 3
TC1000012056.hg.1	8.53	9.43	-1.87	8.38	9.21	-1.78	-1.825	ATE1	arginyltransferase 1
TC1300008487.hg.1	14.38	15.05	-1.59	12.06	13.1	-2.06	-1.825	SLC7A1	solute carrier family 7 (cationic amino acid transporter, y+ system), member 1
TC0100008897.hg.1	3.71	4.26	-1.46	5.64	6.77	-2.19	-1.825	WDR63	WD repeat domain 63
TC0400011477.hg.1	10.38	11.56	-2.27	11.24	11.7	-1.38	-1.825	CENPE	centromere protein E
TC0600011884.hg.1	12.46	12.6	-1.1	11.48	12.84	-2.55	-1.825	MRPS18A	mitochondrial ribosomal protein S18A
TC0800009071.hg.1	12.54	13.52	-1.97	13.88	14.64	-1.68	-1.825	CHRAC1	chromatin accessibility complex 1
TC0800011105.hg.1	8.81	9.43	-1.54	7.02	8.1	-2.11	-1.825	TRIQK	triple QxxK/R motif containing
TC0X00007031.hg.1	12.54	13.04	-1.42	12.01	13.17	-2.23	-1.825	DDX3X	DEAD (Asp-Glu-Ala-Asp) box helicase 3, X-linked
TC1000006464.hg.1	10.84	11.07	-1.17	8.67	9.98	-2.48	-1.825	GTPBP4	GTP binding protein 4
TC1200006700.hg.1	9.77	9.95	-1.13	7.7	9.03	-2.52	-1.825	FOXJ2	forkhead box J2
TC1500009804.hg.1	12.2	13.37	-2.25	9.99	10.48	-1.4	-1.825	DENND4A	DENN/MADD domain containing 4A
TC1700009430.hg.1	10.63	11.94	-2.48	11.31	11.53	-1.17	-1.825	TSR1	TSR1, 20S rRNA accumulation, homolog (S. cerevisiae)
TC1700010461.hg.1	3.96	4.49	-1.44	4.29	5.43	-2.21	-1.825	CCL3L3; CCL3L1	chemokine (C-C motif) ligand 3-like 3; chemokine (C-C motif) ligand 3-like 1
TC1900007850.hg.1	5.29	6.24	-1.93	13.3	14.08	-1.72	-1.825	CD22; MIR5196	CD22 molecule; microRNA 5196
TC1900009838.hg.1	3.88	4.94	-2.09	4.21	4.85	-1.56	-1.825	ADGRE2	adhesion G protein-coupled receptor E2
TC2000006625.hg.1	4.49	5.88	-2.63	5.07	5.1	-1.02	-1.825	C20orf196	Transcript Identified by AceView, Entrez Gene ID(s) 149840
TC1100007837.hg.1	5.12	6.12	-2.01	5.19	5.9	-1.64	-1.825	SCGB1D1	secretoglobin, family 1D, member 1
TC1400009351.hg.1	5.71	5.36	1.28	5.49	7.79	-4.93	-1.825	SIX1	SIX homeobox 1
TC0200010374.hg.1	9.18	9.24	-1.04	7.79	9.17	-2.6	-1.82	MARS2	methionyl-tRNA synthetase 2, mitochondrial
TC0800009656.hg.1	8.48	8.62	-1.1	8.26	9.61	-2.54	-1.82	FAM86B2	family with sequence similarity 86, member B2
TC1900011155.hg.1	4.35	4.74	-1.31	4.56	5.78	-2.33	-1.82	IRF3	interferon regulatory factor 3
TC0100006877.hg.1	5.6	6.92	-2.5	5.7	5.89	-1.14	-1.82	MIIP	Transcript Identified by AceView, Entrez Gene ID(s) 60672
TC0200007047.hg.1	4.47	5.28	-1.75	8.37	9.29	-1.89	-1.82	DPYSL5	dihydropyrimidinase-like 5
TC0600007305.hg.1	6.1	6.28	-1.14	4.85	6.17	-2.5	-1.82	BTN2A3P	butyrophilin, subfamily 2, member A3, pseudogene
TC0800007351.hg.1	9.1	8.95	1.11	8.9	11.15	-4.75	-1.82	TACC1	transforming, acidic coiled-coil containing protein 1
TC0800010667.hg.1	10.52	11.65	-2.19	10.6	11.14	-1.45	-1.82	PDE7A	phosphodiesterase 7A
TC0800010703.hg.1	7.74	8.67	-1.92	8.3	9.08	-1.72	-1.82	ARFGEF1	ADP-ribosylation factor guanine nucleotide-exchange factor 1 (brefeldin A-inhibited)
TC0900012158.hg.1	5.79	7.11	-2.51	5.8	5.97	-1.13	-1.82	PALM2-AKAP2	PALM2-AKAP2 readthrough
TC1000010722.hg.1	3.62	4.32	-1.63	4.84	5.85	-2.01	-1.82	SLC16A9	solute carrier family 16, member 9
TC1600011288.hg.1	4.42	5.21	-1.73	4.94	5.88	-1.91	-1.82	SPATA2L	spermatogenesis associated 2-like
TC1700011423.hg.1	9.23	9.69	-1.38	8.35	9.53	-2.26	-1.82	FTSJ3	FtsJ homolog 3 (E. coli)
TC1900007331.hg.1	9.59	10.36	-1.7	11	11.95	-1.94	-1.82	COLGALT1	collagen beta(1-O)galactosyltransferase 1
TC0200016424.hg.1	5.36	5.69	-1.25	9.57	10.82	-2.38	-1.815	LBH	limb bud and heart development
TC0400011756.hg.1	5.34	6.54	-2.29	5.54	5.96	-1.34	-1.815	IL21	interleukin 21
TC0600009446.hg.1	5.7	6.24	-1.46	4.57	5.68	-2.17	-1.815	AKAP7	A kinase (PRKA) anchor protein 7
TC0900008967.hg.1	9.9	10.22	-1.25	11.19	12.44	-2.38	-1.815	EXOSC2	exosome component 2
TC0900012288.hg.1	4.67	5.35	-1.6	4.86	5.89	-2.03	-1.815	LCN10	lipocalin 10
TC0X00007240.hg.1	6.57	7.02	-1.36	6.87	8.05	-2.27	-1.815	CLCN5	chloride channel, voltage-sensitive 5
TC1000012595.hg.1	9.58	10.58	-2.01	9.3	10	-1.62	-1.815	ZDHHC6	zinc finger, DHHC-type containing 6
TC1100007675.hg.1	6.19	8.44	-4.75	6.02	5.85	1.12	-1.815	RTN4RL2	reticulon 4 receptor-like 2
TC1600011416.hg.1	8.17	8.68	-1.42	8.7	9.84	-2.21	-1.815	DUS2	dihydrouridine synthase 2
TC1700009590.hg.1	6.89	7.14	-1.19	6.55	7.84	-2.44	-1.815	KIAA0753	KIAA0753
TC1900007151.hg.1	9.72	10.43	-1.63	8.82	9.82	-2	-1.815	DCAF15	DDB1 and CUL4 associated factor 15
TC1900012048.hg.1	3.2	3.97	-1.71	3.02	3.96	-1.92	-1.815	DNAAF3	dynein, axonemal, assembly factor 3
TC0200006583.hg.1	4.48	4.69	-1.15	4.46	5.76	-2.47	-1.81	RNF144A	ring finger protein 144A
TC0200011886.hg.1	6.03	7.08	-2.06	7.48	8.12	-1.56	-1.81	WDR35	WD repeat domain 35
TC0700013400.hg.1	10.28	10.59	-1.24	9.66	10.91	-2.38	-1.81	GATAD1	GATA zinc finger domain containing 1
TC0X00011367.hg.1	3.62	4.47	-1.79	3.72	4.6	-1.83	-1.81	SSX7	synovial sarcoma, X breakpoint 7
TC1400006446.hg.1	3.39	4.53	-2.2	3.42	3.92	-1.42	-1.81	OR11H12	olfactory receptor, family 11, subfamily H, member 12
TC1400006833.hg.1	6.33	6.62	-1.22	5.51	6.77	-2.4	-1.81	AP4S1	adaptor-related protein complex 4, sigma 1 subunit
TC1500007910.hg.1	8.32	8.67	-1.27	6.12	7.36	-2.35	-1.81	UBE2Q2	ubiquitin-conjugating enzyme E2Q family member 2
TC2200009274.hg.1	4.88	5.58	-1.62	8.66	9.65	-2	-1.81	APOBEC3G	apolipoprotein B mRNA editing enzyme, catalytic polypeptide-like 3G
TC0200016603.hg.1	10.6	10.76	-1.11	9.42	10.74	-2.5	-1.805	LRRFIP1	leucine rich repeat (in FLII) interacting protein 1
TC0200016679.hg.1	8.82	9.06	-1.18	8.69	9.97	-2.43	-1.805	SERTAD2	SERTA domain containing 2
TC0300010242.hg.1	5.44	6.76	-2.49	5.77	5.93	-1.12	-1.805	ATP2B2	ATPase, Ca++ transporting, plasma membrane 2
TC0300010521.hg.1	4.07	5.43	-2.58	4.41	4.45	-1.03	-1.805	THRB	thyroid hormone receptor, beta
TC0700007822.hg.1	10.5	11.38	-1.84	9.51	10.34	-1.77	-1.805	VKORC1L1	vitamin K epoxide reductase complex subunit 1 like 1
TC1700006660.hg.1	7.52	7.81	-1.22	7.31	8.57	-2.39	-1.805	KIF1C	kinesin family member 1C
TC1700012269.hg.1	8.77	9.67	-1.87	8.6	9.4	-1.74	-1.805	MGC57346-CRHR1; RP11-105N13.4	Homo sapiens MGC57346-CRHR1 readthrough (MGC57346-CRHR1), transcript variant 5, mRNA.; Homo sapiens MGC57346-CRHR1 readthrough (MGC57346-CRHR1), transcript variant 6, mRNA.; novel transcript
TC1900011422.hg.1	4.52	5.4	-1.84	4.28	5.1	-1.77	-1.805	LENG9	leukocyte receptor cluster (LRC) member 9
TC2000007441.hg.1	4.73	5.74	-2.02	4.84	5.51	-1.59	-1.805	TOX2	TOX high mobility group box family member 2
TC2200006540.hg.1	3.9	4.06	-1.12	4.46	5.78	-2.49	-1.805	USP18	ubiquitin specific peptidase 18
TC2200007114.hg.1	13.48	14.06	-1.49	12.97	14.06	-2.12	-1.805	YWHAH	tyrosine 3-monooxygenase/tryptophan 5-monooxygenase activation protein, eta
TC0200016702.hg.1	11.13	11.78	-1.56	10.6	11.63	-2.05	-1.805	POLR1A	polymerase (RNA) I polypeptide A
TC0300012243.hg.1	5.94	7.29	-2.55	4.06	4.14	-1.06	-1.805	SLC12A8	solute carrier family 12, member 8
TC0900009592.hg.1	13.46	14.55	-2.13	12.05	12.61	-1.48	-1.805	PSIP1	PC4 and SFRS1 interacting protein 1
TC1500007238.hg.1	4.24	5.17	-1.91	5.22	5.99	-1.7	-1.805	TMOD2	tropomodulin 2 (neuronal)
TC0100013368.hg.1	4.81	4.86	-1.04	4.11	5.47	-2.56	-1.8	PAQR7	progestin and adipoQ receptor family member VII
TC1000009685.hg.1	5.8	6.61	-1.75	5.66	6.55	-1.85	-1.8	ANKRD16	ankyrin repeat domain 16
TC1200009796.hg.1	8.15	9.16	-2.02	7.72	8.38	-1.58	-1.8	SLC2A14	solute carrier family 2 (facilitated glucose transporter), member 14
TC1900008372.hg.1	13.27	14.32	-2.08	14.04	14.65	-1.52	-1.8	PPP5C	protein phosphatase 5, catalytic subunit
TC1000007056.hg.1	6.52	6.71	-1.14	6.01	7.31	-2.46	-1.8	THNSL1	threonine synthase-like 1
TC1100008652.hg.1	7.53	7.94	-1.32	6.72	7.91	-2.28	-1.8	TMEM126A	transmembrane protein 126A
TC1300008760.hg.1	5.63	6.3	-1.59	5.72	6.73	-2.01	-1.8	EPSTI1	epithelial stromal interaction 1 (breast)
TC1500010382.hg.1	2.89	4.01	-2.17	3.28	3.8	-1.43	-1.8	RLBP1	retinaldehyde binding protein 1
TC0300011084.hg.1	7.97	9.29	-2.49	4.42	4.56	-1.1	-1.795	CAMKV	CaM kinase-like vesicle-associated
TC1700009436.hg.1	6.87	8.19	-2.49	7.98	8.12	-1.1	-1.795	MNT	MAX network transcriptional repressor
TC0100009191.hg.1	7.21	8.37	-2.23	8.64	9.08	-1.36	-1.795	AGL	amylo-alpha-1, 6-glucosidase, 4-alpha-glucanotransferase
TC0300011016.hg.1	6.92	7.53	-1.53	5.81	6.85	-2.06	-1.795	NME6	NME/NM23 nucleoside diphosphate kinase 6
TC0300012534.hg.1	9.97	10.69	-1.65	9.56	10.52	-1.94	-1.795	STAG1	stromal antigen 1
TC0400012366.hg.1	3.95	5.01	-2.07	6.43	7.03	-1.52	-1.795	DDX60	DEAD (Asp-Glu-Ala-Asp) box polypeptide 60
TC0600011455.hg.1	8.38	9.65	-2.42	8.57	8.8	-1.17	-1.795	VARS	valyl-tRNA synthetase
TC0800009486.hg.1	4.91	5.98	-2.09	5.08	5.66	-1.5	-1.795	DEFB107A; DEFB107B	defensin, beta 107A; defensin, beta 107B
TC0900008888.hg.1	6.13	6.23	-1.07	7	8.33	-2.52	-1.795	ENDOG	endonuclease G
TC0X00006590.hg.1	4.29	4.36	-1.05	7.17	8.51	-2.54	-1.795	WWC3	WWC family member 3
TC1000008081.hg.1	9.56	10.58	-2.03	8.13	8.77	-1.56	-1.795	KAT6B	K(lysine) acetyltransferase 6B
TC1100006546.hg.1	4.22	5.35	-2.18	4.14	4.64	-1.41	-1.795	TNNT3	troponin T type 3 (skeletal, fast)
TC1100012165.hg.1	8.34	9.01	-1.59	8.59	9.59	-2	-1.795	CASP4	caspase 4
TC1400008752.hg.1	12.92	13.62	-1.62	10.62	11.59	-1.97	-1.795	CIDEB	cell death-inducing DFFA-like effector b
TC1600009683.hg.1	3.93	4.48	-1.46	4.26	5.35	-2.13	-1.795	IGSF6	immunoglobulin superfamily, member 6
TC1600009954.hg.1	10.7	12.05	-2.54	12.99	13.06	-1.05	-1.795	MAPK3	mitogen-activated protein kinase 3
TC1600011550.hg.1	4.53	5.69	-2.25	4.45	4.87	-1.34	-1.795	BEAN1-AS1	BEAN1 antisense RNA 1
TC1900010593.hg.1	6.38	7.29	-1.87	7.08	7.87	-1.72	-1.795	DPF1	D4, zinc and double PHD fingers family 1
TC1900010747.hg.1	3.93	4.89	-1.95	3.95	4.67	-1.64	-1.795	B3GNT8	UDP-GlcNAc:betaGal beta-1,3-N-acetylglucosaminyltransferase 8
TC2200007109.hg.1	7.64	8.21	-1.49	7.78	8.85	-2.1	-1.795	DEPDC5	DEP domain containing 5
TSUnmapped00000374.hg.1	8.42	9.65	-2.34	4.66	4.98	-1.25	-1.795	DUSP16	dual specificity phosphatase 16
TC0100012211.hg.1	9.4	9.94	-1.45	8.75	9.84	-2.13	-1.79	ZBTB18	zinc finger and BTB domain containing 18
TC0200007803.hg.1	5.91	6.6	-1.61	3.99	4.97	-1.97	-1.79	LGALSL	lectin, galactoside-binding-like
TC0500009141.hg.1	5.5	6.79	-2.45	5.64	5.81	-1.13	-1.79	GRIA1	glutamate receptor, ionotropic, AMPA 1
TC1200008113.hg.1	9.73	10.59	-1.82	9.73	10.55	-1.76	-1.79	NUP107	nucleoporin 107kDa
TC1400006513.hg.1	10.11	10.34	-1.17	8.38	9.65	-2.41	-1.79	PARP2	poly(ADP-ribose) polymerase 2
TC1400010643.hg.1	3.1	3.8	-1.62	2.72	3.69	-1.96	-1.79	SERPINA5	serpin peptidase inhibitor, clade A (alpha-1 antiproteinase, antitrypsin), member 5
TC2000007110.hg.1	9.26	9.37	-1.07	8.35	9.68	-2.51	-1.79	POFUT1; MIR1825	protein O-fucosyltransferase 1; microRNA 1825
TC2100008530.hg.1	8.2	8.54	-1.27	7.61	8.81	-2.31	-1.79	KRTAP10-11; KRTAP12-3; KRTAP10-12	keratin associated protein 10-11; keratin associated protein 12-3; keratin associated protein 10-12
TC0700013467.hg.1	6.54	7.01	-1.39	6.18	7.31	-2.18	-1.785	ADCK2	aarF domain containing kinase 2
TC1000006859.hg.1	9.29	9.98	-1.62	8.48	9.44	-1.95	-1.785	SUV39H2	suppressor of variegation 3-9 homolog 2 (Drosophila)
TC1100011050.hg.1	11.46	12.62	-2.23	13.77	14.2	-1.34	-1.785	FADS1; MIR1908	fatty acid desaturase 1; microRNA 1908
TC1900006969.hg.1	9.21	10.06	-1.8	8.82	9.64	-1.77	-1.785	PPAN-P2RY11; P2RY11; PPAN	PPAN-P2RY11 readthrough; purinergic receptor P2Y, G-protein coupled, 11; peter pan homolog (Drosophila)
TC0300010213.hg.1	11.73	12.69	-1.94	12.28	12.99	-1.63	-1.785	RPUSD3	RNA pseudouridylate synthase domain containing 3
TC0600012009.hg.1	3.37	4.7	-2.53	3.27	3.33	-1.04	-1.785	DEFB114	defensin, beta 114
TC0X00007690.hg.1	3.97	4.19	-1.17	4.53	5.79	-2.4	-1.785	MAGEE1	MAGE family member E1
TC0X00009341.hg.1	10.46	11.69	-2.34	13.16	13.46	-1.23	-1.785	DMD	dystrophin
TC1000011563.hg.1	13.09	14.34	-2.38	4.34	4.59	-1.19	-1.785	SFRP5	secreted frizzled-related protein 5
TC1900009668.hg.1	9.87	11.1	-2.36	10.47	10.75	-1.21	-1.785	SPC24	SPC24, NDC80 kinetochore complex component
TC2100006442.hg.1	7.53	7.92	-1.31	6.03	7.2	-2.26	-1.785	SIK1	salt-inducible kinase 1
TC2200007398.hg.1	9.27	10.44	-2.26	12.99	13.38	-1.31	-1.785	SYNGR1	synaptogyrin 1
TC1200007526.hg.1	3.15	4.31	-2.24	3.36	3.77	-1.32	-1.78	LINC00935	long intergenic non-protein coding RNA 935
TC0100014243.hg.1	11.79	12.77	-1.97	12.53	13.2	-1.59	-1.78	NDC1	NDC1 transmembrane nucleoporin
TC0200011121.hg.1	9.29	10.5	-2.31	12.81	13.13	-1.25	-1.78	INPP5D	inositol polyphosphate-5-phosphatase D
TC0200014899.hg.1	8.24	9.07	-1.78	8.51	9.34	-1.78	-1.78	METTL8	methyltransferase like 8
TC0300006719.hg.1	7.09	7.92	-1.78	4.76	5.6	-1.78	-1.78	BTD	biotinidase
TC0300009471.hg.1	6.98	7.75	-1.7	6.95	7.84	-1.86	-1.78	SKIL	SKI-like proto-oncogene
TC0700013354.hg.1	3.9	4.78	-1.84	3.92	4.7	-1.72	-1.78	GPR141	G protein-coupled receptor 141
TC0700013531.hg.1	4.33	5.4	-2.1	3.71	4.25	-1.46	-1.78	HOXA6	homeobox A6
TC1000007461.hg.1	5.85	6.82	-1.96	7.59	8.27	-1.6	-1.78	RASSF4	Ras association (RalGDS/AF-6) domain family member 4
TC1200007796.hg.1	2.9	3.9	-2	3.25	3.89	-1.56	-1.78	OR6C68	olfactory receptor, family 6, subfamily C, member 68
TC1900011196.hg.1	5.15	5.4	-1.19	5.13	6.38	-2.37	-1.78	NAPSA	napsin A aspartic peptidase
TC0200011673.hg.1	3.24	3.97	-1.66	3.29	4.21	-1.9	-1.78	MBOAT2	Memczak2013 ALT_ACCEPTOR, ALT_DONOR, coding, INTERNAL, intronic best transcript NM_138799
TC0600007635.hg.1	5.87	6.16	-1.22	6.12	7.34	-2.34	-1.78	PPT2; EGFL8; PPT2-EGFL8	palmitoyl-protein thioesterase 2; EGF-like-domain, multiple 8; PPT2-EGFL8 readthrough (NMD candidate)
TC0700008147.hg.1	11.36	11.84	-1.39	11.06	12.17	-2.17	-1.78	RSBN1L	round spermatid basic protein 1-like
TC1000008668.hg.1	4.73	5.45	-1.65	3.74	4.68	-1.91	-1.78	SFXN3	sideroflexin 3
TC1400007566.hg.1	4.15	5.22	-2.11	3.66	4.19	-1.45	-1.78	SMOC1	SPARC related modular calcium binding 1
TC1700009249.hg.1	6	7.25	-2.38	4.99	5.22	-1.18	-1.78	UTS2R	urotensin 2 receptor
TC1900010523.hg.1	5.93	6.22	-1.22	8.37	9.6	-2.34	-1.78	ZFP82	ZFP82 zinc finger protein
TC0100010903.hg.1	10.23	10.59	-1.29	9.55	10.73	-2.26	-1.775	RNF2	ring finger protein 2
TC0100018443.hg.1	4.12	4.18	-1.05	5.62	6.94	-2.5	-1.775	PLPP3	phospholipid phosphatase 3
TC0200015194.hg.1	4.19	5.35	-2.23	4.78	5.18	-1.32	-1.775	TFPI	tissue factor pathway inhibitor (lipoprotein-associated coagulation inhibitor)
TC0400007095.hg.1	7.66	8.34	-1.61	7.16	8.12	-1.94	-1.775	ZCCHC4	zinc finger, CCHC domain containing 4
TC0400009033.hg.1	6.6	7.6	-1.99	6.29	6.93	-1.56	-1.775	TRIM2	tripartite motif containing 2
TC0800006819.hg.1	2.68	3.57	-1.85	2.65	3.41	-1.7	-1.775	C8orf48	chromosome 8 open reading frame 48
TC0900007082.hg.1	2.91	3.42	-1.43	4.06	5.14	-2.12	-1.775	RUSC2	RUN and SH3 domain containing 2
TC0900008860.hg.1	8.63	8.9	-1.21	9.02	10.25	-2.34	-1.775	SLC27A4	solute carrier family 27 (fatty acid transporter), member 4
TC1100011260.hg.1	8.17	8.59	-1.34	7.63	8.77	-2.21	-1.775	C11orf68	chromosome 11 open reading frame 68
TC1400007321.hg.1	5.79	6.7	-1.88	4.69	5.43	-1.67	-1.775	DACT1	Transcript Identified by AceView, Entrez Gene ID(s) 51339
TSUnmapped00000683.hg.1	5.8	6.06	-1.2	5.82	7.06	-2.35	-1.775	MLXIP	MLX interacting protein
TC0100017094.hg.1	13.24	14.37	-2.19	13.67	14.1	-1.35	-1.77	FAM72A	family with sequence similarity 72, member A
TC0200008563.hg.1	4.71	5.98	-2.4	4.88	5.06	-1.14	-1.77	VWA3B	von Willebrand factor A domain containing 3B
TC0600009080.hg.1	9.45	9.51	-1.04	6.2	7.52	-2.5	-1.77	CEP57L1	centrosomal protein 57kDa-like 1
TC1100006746.hg.1	3.47	4.63	-2.24	3.54	3.92	-1.3	-1.77	OR10A2	olfactory receptor, family 10, subfamily A, member 2
TC1100007952.hg.1	5.59	6.05	-1.38	5.8	6.92	-2.16	-1.77	RPS6KA4	ribosomal protein S6 kinase, 90kDa, polypeptide 4
TC1100009880.hg.1	6.41	6.68	-1.2	7.22	8.45	-2.34	-1.77	TRIM21	tripartite motif containing 21
TC1200007153.hg.1	6.61	7.6	-1.99	6.68	7.31	-1.55	-1.77	PPFIBP1	PTPRF interacting protein, binding protein 1 (liprin beta 1)
TC1200009911.hg.1	12.27	13.3	-2.04	11.88	12.47	-1.5	-1.77	MAGOHB	mago homolog B, exon junction complex core component
TC1700008709.hg.1	13.63	14.44	-1.75	13.1	13.94	-1.79	-1.77	BPTF	bromodomain PHD finger transcription factor
TC1700012194.hg.1	7.66	7.88	-1.16	7.34	8.6	-2.38	-1.77	ZNF286A	zinc finger protein 286A
TC1800007320.hg.1	4.68	5.25	-1.49	5.62	6.66	-2.05	-1.77	MAPK4	mitogen-activated protein kinase 4
TC1900007760.hg.1	7.33	7.73	-1.32	7.02	8.17	-2.22	-1.77	FAAP24	Fanconi anemia core complex associated protein 24
TC1900011001.hg.1	8.62	8.96	-1.27	8.75	9.93	-2.27	-1.77	STRN4	striatin, calmodulin binding protein 4
TC2200006623.hg.1	11.19	12.15	-1.94	9.91	10.59	-1.6	-1.77	COMT; MIR4761	catechol-O-methyltransferase; microRNA 4761
TC0600011466.hg.1	6.19	7.34	-2.23	6.1	6.48	-1.3	-1.765	ZBTB12	zinc finger and BTB domain containing 12
TC0700008190.hg.1	5.66	5.83	-1.12	6.04	7.31	-2.41	-1.765	CD36	CD36 molecule (thrombospondin receptor)
TC0900009770.hg.1	11.19	11.43	-1.18	10.23	11.46	-2.35	-1.765	PLAA	phospholipase A2-activating protein
TC1000007337.hg.1	10.41	11.08	-1.59	9.92	10.87	-1.94	-1.765	ZNF37A	zinc finger protein 37A
TC1100009279.hg.1	6.11	6.75	-1.56	5.48	6.46	-1.97	-1.765	OAF	out at first homolog
TC1100010893.hg.1	11.57	11.94	-1.29	8.35	9.51	-2.24	-1.765	SLC43A1	solute carrier family 43 (amino acid system L transporter), member 1
TC1200007418.hg.1	11.71	12.01	-1.24	9.8	11	-2.29	-1.765	ANO6	anoctamin 6
TC1600007235.hg.1	14.09	15.08	-1.99	14.85	15.47	-1.54	-1.765	PLK1	polo-like kinase 1
TC1100010397.hg.1	10.3	10.85	-1.46	9.43	10.48	-2.07	-1.765	CCDC34	coiled-coil domain containing 34
TC1600009535.hg.1	10.98	11.58	-1.52	10.55	11.55	-2.01	-1.765	FOPNL	FGFR1OP N-terminal like
TC1000009276.hg.1	3.99	4.44	-1.36	4.89	6	-2.16	-1.76	DOCK1	dedicator of cytokinesis 1
TC0100008874.hg.1	8.54	9.03	-1.4	7.79	8.87	-2.12	-1.76	PRKACB	protein kinase, cAMP-dependent, catalytic, beta
TC0300009524.hg.1	9.13	10.09	-1.95	10.67	11.32	-1.57	-1.76	ECT2	epithelial cell transforming 2
TC0600014220.hg.1	4.59	5.03	-1.35	11.48	12.6	-2.17	-1.76	SERPINB9	serpin peptidase inhibitor, clade B (ovalbumin), member 9
TC0X00009153.hg.1	4.15	5.25	-2.14	9.51	9.98	-1.38	-1.76	CTPS2	CTP synthase 2
TC1200008002.hg.1	13.44	14.5	-2.08	12.58	13.1	-1.44	-1.76	XPOT	exportin, tRNA
TC1400007761.hg.1	13.99	14.85	-1.82	14.08	14.85	-1.7	-1.76	AHSA1	AHA1, activator of heat shock 90kDa protein ATPase homolog 1 (yeast)
TC1500010659.hg.1	12.75	13.56	-1.76	12.61	13.43	-1.76	-1.76	SNRPA1	small nuclear ribonucleoprotein polypeptide A
TC1600009187.hg.1	6.61	6.93	-1.25	6.57	7.75	-2.27	-1.76	TIGD7	tigger transposable element derived 7
TSUnmapped00000419.hg.1	3.33	4.12	-1.73	5.46	6.3	-1.79	-1.76	INPP5D	inositol polyphosphate-5-phosphatase D
TC1300008926.hg.1	10.23	10.41	-1.14	9.09	10.34	-2.38	-1.76	KPNA3	karyopherin alpha 3 (importin alpha 4)
TC2200008643.hg.1	7.75	7.94	-1.14	8.62	9.87	-2.38	-1.76	ELFN2	extracellular leucine-rich repeat and fibronectin type III domain containing 2
TC0100009903.hg.1	13.13	13.51	-1.31	11.72	12.85	-2.2	-1.755	RPRD2	regulation of nuclear pre-mRNA domain containing 2
TC0600011938.hg.1	3.63	4.94	-2.49	4.32	4.35	-1.02	-1.755	CLIC5	chloride intracellular channel 5
TC0200016224.hg.1	6.91	7.42	-1.42	7.57	8.63	-2.09	-1.755	PER2	period circadian clock 2
TC0300006471.hg.1	9.35	10.05	-1.63	8.46	9.37	-1.88	-1.755	SETMAR	SET domain and mariner transposase fusion gene
TC0400007857.hg.1	4.23	5.45	-2.33	3.89	4.13	-1.18	-1.755	AREG	amphiregulin
TC0400012640.hg.1	7.05	7.74	-1.61	4.68	5.61	-1.9	-1.755	CCDC110	coiled-coil domain containing 110
TC0600007711.hg.1	7.06	7.9	-1.79	6.86	7.64	-1.72	-1.755	ITPR3	inositol 1,4,5-trisphosphate receptor, type 3
TC0600012413.hg.1	11.51	11.91	-1.32	9.85	10.98	-2.19	-1.755	IBTK	inhibitor of Bruton agammaglobulinemia tyrosine kinase
TC0X00007224.hg.1	6.74	7.6	-1.81	7.54	8.31	-1.7	-1.755	CCDC22	coiled-coil domain containing 22
TC1100007938.hg.1	4.18	4.76	-1.49	10.5	11.51	-2.02	-1.755	FERMT3	fermitin family member 3
TC1100010895.hg.1	11.73	12.76	-2.05	13.12	13.67	-1.46	-1.755	TIMM10	translocase of inner mitochondrial membrane 10 homolog (yeast)
TC1100012791.hg.1	4.87	5.89	-2.02	4.49	5.06	-1.49	-1.755	C11orf45	chromosome 11 open reading frame 45
TC1500009221.hg.1	7.1	7.97	-1.82	6.74	7.5	-1.69	-1.755	TP53BP1	tumor protein p53 binding protein 1
TC1900009564.hg.1	4.05	4.37	-1.25	3.17	4.34	-2.26	-1.755	OR7G3	olfactory receptor, family 7, subfamily G, member 3
TC1900009568.hg.1	5.05	6.13	-2.11	4.88	5.36	-1.4	-1.755	OR7D4	olfactory receptor, family 7, subfamily D, member 4
TC0100008879.hg.1	7.24	8.14	-1.86	4.4	5.11	-1.64	-1.75	SAMD13	sterile alpha motif domain containing 13
TC0300009702.hg.1	12.35	12.97	-1.55	12.83	13.8	-1.95	-1.75	EIF4G1	eukaryotic translation initiation factor 4 gamma, 1
TC0500010199.hg.1	3.36	3.58	-1.16	4.56	5.79	-2.34	-1.75	FAM134B	family with sequence similarity 134, member B
TC0600009333.hg.1	2.9	3.59	-1.61	3.24	4.16	-1.89	-1.75	SMPDL3A	sphingomyelin phosphodiesterase, acid-like 3A
TC0700007201.hg.1	4.89	5.78	-1.85	5.27	5.99	-1.65	-1.75	ANLN	Transcript Identified by AceView, Entrez Gene ID(s) 54443
TC0700009536.hg.1	5.94	6.15	-1.15	8.88	10.12	-2.35	-1.75	ARHGEF5	Rho guanine nucleotide exchange factor 5
TC1000009792.hg.1	8.76	9.14	-1.3	8.48	9.62	-2.2	-1.75	USP6NL	USP6 N-terminal like
TC1200012644.hg.1	15.79	16.67	-1.84	15.73	16.47	-1.66	-1.75	PA2G4	proliferation-associated 2G4
TC1300006543.hg.1	11.03	12.19	-2.23	10.97	11.31	-1.27	-1.75	FGF9	fibroblast growth factor 9
TC1300007208.hg.1	12.81	13.7	-1.86	12.78	13.5	-1.64	-1.75	RNASEH2B	ribonuclease H2, subunit B
TC1500007612.hg.1	9.73	10.31	-1.49	8.35	9.35	-2.01	-1.75	DIS3L	DIS3 like exosome 3-5 exoribonuclease
TC1700010961.hg.1	6.04	6.92	-1.84	5.68	6.41	-1.66	-1.75	SCRN2	secernin 2
TC1700011578.hg.1	5.74	6.1	-1.29	7	8.14	-2.21	-1.75	ABCA6	ATP binding cassette subfamily A member 6
TC0100007858.hg.1	10.36	10.69	-1.25	8.99	10.15	-2.24	-1.745	UTP11L	UTP11-like, U3 small nucleolar ribonucleoprotein (yeast)
TC0200007785.hg.1	8.35	8.99	-1.56	7.78	8.73	-1.93	-1.745	UGP2	UDP-glucose pyrophosphorylase 2
TC0600013203.hg.1	3.3	3.11	1.14	5.2	7.41	-4.63	-1.745	VNN1	vanin 1
TC0700011504.hg.1	5.01	5.3	-1.22	5.54	6.73	-2.27	-1.745	WBSCR27	Williams Beuren syndrome chromosome region 27
TC0800012280.hg.1	4.91	5.48	-1.49	5.99	6.98	-2	-1.745	PDLIM2	PDZ and LIM domain 2 (mystique)
TC1000010276.hg.1	3.72	4.63	-1.88	3.06	3.75	-1.61	-1.745	NRP1	Transcript Identified by AceView, Entrez Gene ID(s) 8829
TC1200007832.hg.1	10.74	11.79	-2.08	10.73	11.23	-1.41	-1.745	NABP2	nucleic acid binding protein 2
TC1200010838.hg.1	6.04	6.8	-1.69	6.73	7.58	-1.8	-1.745	ZNF385A	zinc finger protein 385A
TC2000007117.hg.1	12.4	13.54	-2.21	11.79	12.14	-1.28	-1.745	ASXL1	additional sex combs like transcriptional regulator 1
TC1900009287.hg.1	5.15	6.35	-2.3	5.42	5.67	-1.19	-1.745	SMIM24	small integral membrane protein 24
TC1400009967.hg.1	6.44	7.75	-2.47	5.19	5.2	-1.01	-1.74	TTC7B	tetratricopeptide repeat domain 7B
TC0200015912.hg.1	3.88	4.05	-1.13	5.03	6.27	-2.35	-1.74	IRS1	insulin receptor substrate 1
TC0500007452.hg.1	10.5	11.67	-2.25	11.47	11.76	-1.23	-1.74	MAP3K1	mitogen-activated protein kinase kinase kinase 1, E3 ubiquitin protein ligase
TC0500008233.hg.1	8.78	9.31	-1.44	7.23	8.26	-2.04	-1.74	C5orf30	chromosome 5 open reading frame 30
TC0800006604.hg.1	3.84	4.94	-2.15	4.02	4.43	-1.33	-1.74	DEFB107B; DEFB107A	defensin, beta 107B; defensin, beta 107A
TC0800011061.hg.1	9.41	10.01	-1.52	8.87	9.84	-1.96	-1.74	NBN	nibrin
TC0800012212.hg.1	11.93	12.66	-1.66	11.21	12.07	-1.82	-1.74	SLC39A4	solute carrier family 39 (zinc transporter), member 4
TC1100009374.hg.1	4.63	5.08	-1.37	6.45	7.53	-2.11	-1.74	VWA5A	von Willebrand factor A domain containing 5A
TC1300006522.hg.1	10.03	10.9	-1.83	10.5	11.22	-1.65	-1.74	MRPL57	mitochondrial ribosomal protein L57
TC1300009293.hg.1	10.52	11.67	-2.23	12.23	12.55	-1.25	-1.74	MYCBP2	MYC binding protein 2, E3 ubiquitin protein ligase
TC1500008335.hg.1	5.7	5.86	-1.12	4.72	5.96	-2.36	-1.74	FURIN	furin (paired basic amino acid cleaving enzyme)
TC1600009156.hg.1	4.35	4.79	-1.35	4.48	5.57	-2.13	-1.74	PKMYT1	Transcript Identified by AceView, Entrez Gene ID(s) 9088
TSUnmapped00000242.hg.1	5.74	6.73	-1.99	5.39	5.96	-1.49	-1.74	KIF15	kinesin family member 15
TSUnmapped00000508.hg.1	4.77	5.41	-1.56	4.54	5.48	-1.92	-1.74	HHAT	hedgehog acyltransferase
TC0100014543.hg.1	7.66	8.67	-2.01	10.52	11.08	-1.47	-1.74	DEPDC1	DEP domain containing 1
TC0400012644.hg.1	3.02	3.21	-1.14	3.44	4.67	-2.34	-1.74	SORBS2	sorbin and SH3 domain containing 2
TC0Y00006632.hg.1	3.98	4.47	-1.41	9.74	10.8	-2.07	-1.74	DDX3Y	DEAD (Asp-Glu-Ala-Asp) box helicase 3, Y-linked
TC1200012804.hg.1	11.99	12.22	-1.18	10.13	11.33	-2.3	-1.74	PRIM1	primase, DNA, polypeptide 1 (49kDa)
TC0100009723.hg.1	12.75	13.82	-2.1	13.35	13.81	-1.37	-1.735	FAM72D	family with sequence similarity 72, member D
TC0500006437.hg.1	4.71	6.01	-2.45	4.42	4.45	-1.02	-1.735	LRRC14B	leucine rich repeat containing 14B
TC0800010382.hg.1	3.46	4.6	-2.2	3.9	4.25	-1.27	-1.735	SNAI2	snail family zinc finger 2
TC1100012488.hg.1	7.04	7.41	-1.29	7.4	8.52	-2.18	-1.735	IFT46	intraflagellar transport 46
TC2000006508.hg.1	4.59	5.9	-2.47	4.98	4.98	-1	-1.735	TGM3	transglutaminase 3
TC0100013969.hg.1	10.59	11.7	-2.15	11.21	11.61	-1.32	-1.735	ERI3; ERI3-IT1	ERI1 exoribonuclease family member 3; ERI3 intronic transcript 1
TC0100015890.hg.1	5.01	5.32	-1.24	6.23	7.39	-2.23	-1.735	DENND4B	DENN/MADD domain containing 4B
TC0100018247.hg.1	11.43	12.48	-2.08	10.53	11.01	-1.39	-1.735	LRRC8D	leucine rich repeat containing 8 family, member D
TC0200007647.hg.1	2.7	3.5	-1.75	3.19	3.98	-1.72	-1.735	CCDC85A	Transcript Identified by AceView, Entrez Gene ID(s) 114800
TC0200008270.hg.1	4.3	5.01	-1.63	4.48	5.36	-1.84	-1.735	ATOH8	atonal bHLH transcription factor 8
TC0200013311.hg.1	7.63	8.89	-2.4	4.87	4.97	-1.07	-1.735	REEP1	receptor accessory protein 1
TC0700010062.hg.1	6.64	7.31	-1.59	7.04	7.95	-1.88	-1.735	BRAT1	BRCA1-associated ATM activator 1
TC0700011831.hg.1	3.41	4.21	-1.74	4.13	4.91	-1.73	-1.735	PON1	paraoxonase 1
TC0700013619.hg.1	10.7	11.49	-1.73	10.66	11.46	-1.74	-1.735	RBM28	RNA binding motif protein 28
TC0900010886.hg.1	11.02	11.95	-1.91	11.91	12.55	-1.56	-1.735	PTCH1	patched 1
TC0900011618.hg.1	6.75	7.08	-1.26	6.27	7.41	-2.21	-1.735	NAIF1	nuclear apoptosis inducing factor 1
TC0900012067.hg.1	5.33	6.37	-2.05	5.06	5.57	-1.42	-1.735	PNPLA7	patatin-like phospholipase domain containing 7
TC1000009919.hg.1	7.27	7.69	-1.34	6.75	7.84	-2.13	-1.735	TRDMT1	tRNA aspartic acid methyltransferase 1
TC1100013045.hg.1	4.35	5.08	-1.65	5.31	6.18	-1.82	-1.735	SIPA1	signal-induced proliferation-associated 1
TC1300008359.hg.1	11.16	11.89	-1.66	10.68	11.54	-1.81	-1.735	PARP4	poly(ADP-ribose) polymerase family member 4
TC1300008424.hg.1	10	10.08	-1.05	7.64	8.92	-2.42	-1.735	USP12	ubiquitin specific peptidase 12
TC1400009337.hg.1	9.15	9.43	-1.21	8.66	9.83	-2.26	-1.735	DHRS7	dehydrogenase/reductase (SDR family) member 7
TC1900011061.hg.1	7.91	8.88	-1.96	8.22	8.81	-1.51	-1.735	CARD8	caspase recruitment domain family, member 8
TC1900011746.hg.1	5.56	6.23	-1.59	5.29	6.2	-1.88	-1.735	ARHGEF1	Rho guanine nucleotide exchange factor 1
TC1900011779.hg.1	6.92	7.73	-1.75	6.96	7.74	-1.72	-1.735	FLT3LG	fms-related tyrosine kinase 3 ligand
TC2200009187.hg.1	5.45	6.04	-1.5	7.65	8.63	-1.97	-1.735	TUBA8	tubulin, alpha 8
TC0200015425.hg.1	8.54	8.59	-1.04	8.23	9.5	-2.42	-1.73	TRAK2	trafficking protein, kinesin binding 2
TC0400012155.hg.1	4.1	4.63	-1.45	4.02	5.03	-2.01	-1.73	TIGD4	tigger transposable element derived 4
TC0600011503.hg.1	6.92	8.12	-2.29	7.68	7.91	-1.17	-1.73	HLA-DQB2	major histocompatibility complex, class II, DQ beta 2
TC0800006496.hg.1	5.4	6.46	-2.09	6.48	6.94	-1.37	-1.73	MYOM2	myomesin 2
TC0900011461.hg.1	9.18	10.18	-2	11.08	11.63	-1.46	-1.73	STRBP; MIR600HG; MIR600	spermatid perinuclear RNA binding protein; MIR600 host gene; microRNA 600
TC0X00009942.hg.1	6.07	6.55	-1.39	6.91	7.95	-2.07	-1.73	PJA1	praja ring finger 1, E3 ubiquitin protein ligase
TC0X00010038.hg.1	3.94	4.77	-1.77	6.98	7.74	-1.69	-1.73	PHKA1	phosphorylase kinase, alpha 1 (muscle)
TC0X00010207.hg.1	3.26	3.73	-1.38	3.22	4.28	-2.08	-1.73	POF1B	premature ovarian failure, 1B
TC1000011904.hg.1	7.99	9.06	-2.11	11.33	11.75	-1.35	-1.73	ABLIM1	actin binding LIM protein 1
TC1000012580.hg.1	10.78	11.38	-1.52	10.46	11.42	-1.94	-1.73	ARHGAP19	Rho GTPase activating protein 19
TC1100009453.hg.1	4.65	4.94	-1.22	4.04	5.2	-2.24	-1.73	ST3GAL4	ST3 beta-galactoside alpha-2,3-sialyltransferase 4
TC1800006589.hg.1	3.9	5.01	-2.17	3.56	3.93	-1.29	-1.73	PTPRM	protein tyrosine phosphatase, receptor type, M
TSUnmapped00000248.hg.1	4.62	5.83	-2.31	4.9	5.1	-1.15	-1.73	BCL2L14	BCL2-like 14 (apoptosis facilitator)
TC0100008752.hg.1	9.22	9.65	-1.35	9.74	10.81	-2.1	-1.725	TYW3	tRNA-yW synthesizing protein 3 homolog (S. cerevisiae)
TC0100015265.hg.1	4.65	5.61	-1.94	5.78	6.37	-1.51	-1.725	DENND2D	DENN/MADD domain containing 2D
TC0100015985.hg.1	4.54	5.62	-2.12	4.89	5.31	-1.33	-1.725	MEX3A	mex-3 RNA binding family member A
TC0100016322.hg.1	2.99	3.57	-1.49	3.07	4.04	-1.96	-1.725	GPR161	G protein-coupled receptor 161
TC0100018280.hg.1	9.78	10.66	-1.85	9.84	10.52	-1.6	-1.725	FAM231D; LINC00869	family with sequence similarity 231, member D; long intergenic non-protein coding RNA 869
TC0500013225.hg.1	5.19	6.28	-2.13	6.58	6.98	-1.32	-1.725	CDC42SE2	CDC42 small effector 2
TC0600009051.hg.1	5.41	6.37	-1.94	4.03	4.62	-1.51	-1.725	LACE1	lactation elevated 1
TC0600011913.hg.1	8.21	8.37	-1.12	7.12	8.34	-2.33	-1.725	NFKBIE	nuclear factor of kappa light polypeptide gene enhancer in B-cells inhibitor, epsilon
TC0X00006794.hg.1	10.56	11.21	-1.57	10.27	11.19	-1.88	-1.725	PRDX4	peroxiredoxin 4
TC1100007050.hg.1	9.55	10.39	-1.78	9.99	10.74	-1.67	-1.725	PRMT3	protein arginine methyltransferase 3
TC1200008683.hg.1	10.94	11.9	-1.96	7.8	8.38	-1.49	-1.725	CHST11	carbohydrate (chondroitin 4) sulfotransferase 11
TC1200010640.hg.1	3.74	4.83	-2.13	5.04	5.44	-1.32	-1.725	NCKAP5L	NCK-associated protein 5-like
TC1300008249.hg.1	4.74	5.59	-1.81	3.75	4.47	-1.64	-1.725	GJB2	gap junction protein beta 2
TC1700008350.hg.1	3.97	4.97	-2	4.18	4.72	-1.45	-1.725	NOG	noggin
TC1900008533.hg.1	6.24	7.39	-2.22	15.92	16.22	-1.23	-1.725	CD37	CD37 molecule
TC0400012213.hg.1	9.31	9.78	-1.38	8.34	9.39	-2.07	-1.725	CTSO	cathepsin O
TC1600010869.hg.1	3.6	4.61	-2.01	3.33	3.86	-1.44	-1.725	BCAR1	breast cancer anti-estrogen resistance 1
TC0100018271.hg.1	3.43	4.55	-2.16	3.64	3.99	-1.28	-1.72	OLFML3	olfactomedin like 3
TC0500011725.hg.1	4.74	5.62	-1.85	4.92	5.59	-1.59	-1.72	MCC	mutated in colorectal cancers
TC0X00008401.hg.1	7.11	8.01	-1.87	4.55	5.2	-1.57	-1.72	RAB33A	RAB33A, member RAS oncogene family
TC1000008535.hg.1	9.53	9.63	-1.07	7.55	8.79	-2.37	-1.72	ZNF518A	zinc finger protein 518A
TC1400006551.hg.1	4.28	5.52	-2.37	5.36	5.46	-1.07	-1.72	ARHGEF40	Rho guanine nucleotide exchange factor (GEF) 40
TC0100014531.hg.1	3.41	4.46	-2.07	3.76	4.22	-1.37	-1.72	WLS	wntless Wnt ligand secretion mediator
TC0100018068.hg.1	10.22	11.28	-2.09	10.06	10.5	-1.35	-1.72	TFB2M	transcription factor B2, mitochondrial
TC0200007297.hg.1	8.44	8.96	-1.44	7.93	8.93	-2	-1.72	GEMIN6	gem nuclear organelle associated protein 6
TC0900007733.hg.1	6.87	7.4	-1.44	6.03	7.03	-2	-1.72	IDNK	idnK, gluconokinase homolog (E. coli)
TC0900011959.hg.1	8.97	9.42	-1.37	9.16	10.21	-2.07	-1.72	UBAC1	UBA domain containing 1
TC1100010410.hg.1	4.22	4.52	-1.23	4.04	5.18	-2.21	-1.72	BDNF	brain-derived neurotrophic factor
TC1500009621.hg.1	10.91	11.51	-1.52	9.64	10.58	-1.92	-1.72	GTF2A2	general transcription factor IIA 2
TC1600007308.hg.1	6.59	7.08	-1.4	6.22	7.25	-2.04	-1.72	KDM8	lysine (K)-specific demethylase 8
TC1900011863.hg.1	8.63	9.35	-1.64	8.46	9.31	-1.8	-1.72	FDX1L	ferredoxin 1-like
TC0100009509.hg.1	3.23	4.43	-2.3	3.61	3.8	-1.14	-1.72	SYCP1	synaptonemal complex protein 1
TC0900007994.hg.1	9.1	10.28	-2.26	10.98	11.21	-1.18	-1.72	PHF2	PHD finger protein 2
TC0900008776.hg.1	7.3	8.49	-2.28	6.93	7.15	-1.16	-1.72	MVB12B	multivesicular body subunit 12B
TC0600012752.hg.1	6.17	6.51	-1.27	4.97	6.08	-2.16	-1.715	PDSS2	prenyl (decaprenyl) diphosphate synthase, subunit 2
TSUnmapped00000529.hg.1	3.89	4.76	-1.82	3.17	3.85	-1.61	-1.715	FMN1	formin 1
TC0200012404.hg.1	11.43	11.95	-1.43	11.08	12.08	-2	-1.715	ZFP36L2	ZFP36 ring finger protein-like 2
TC0500010591.hg.1	3.24	3.81	-1.48	2.83	3.79	-1.95	-1.715	MROH2B	maestro heat-like repeat family member 2B
TC0800009828.hg.1	6.63	7.82	-2.29	6.26	6.46	-1.14	-1.715	HR	hair growth associated
TC0900011440.hg.1	3.69	4.61	-1.9	3.63	4.25	-1.53	-1.715	OR1J1	olfactory receptor, family 1, subfamily J, member 1
TC0X00007556.hg.1	5.26	5.27	-1.01	4.46	5.74	-2.42	-1.715	FOXO4	forkhead box O4
TC1100006674.hg.1	3.5	4.27	-1.71	3.29	4.07	-1.72	-1.715	OR51T1	olfactory receptor, family 51, subfamily T, member 1
TC1100008927.hg.1	3.99	4.73	-1.67	3.81	4.63	-1.76	-1.715	DYNC2H1	dynein, cytoplasmic 2, heavy chain 1
TC1100009385.hg.1	3.27	4.46	-2.28	3.35	3.56	-1.15	-1.715	OR8G5	olfactory receptor, family 8, subfamily G, member 5
TC1200009467.hg.1	11.29	12.08	-1.73	10.27	11.04	-1.7	-1.715	NOC4L	nucleolar complex associated 4 homolog
TC1700010828.hg.1	6.23	7.22	-1.98	6.1	6.64	-1.45	-1.715	FAM171A2	family with sequence similarity 171, member A2
TC1700011442.hg.1	3.69	4.89	-2.3	8.74	8.91	-1.13	-1.715	PECAM1	platelet/endothelial cell adhesion molecule 1
TC0100008243.hg.1	3.5	3.64	-1.1	5.12	6.34	-2.32	-1.71	ELAVL4	ELAV like neuron-specific RNA binding protein 4
TC0100009204.hg.1	9.24	10.4	-2.24	10.33	10.57	-1.18	-1.71	TRMT13	tRNA methyltransferase 13 homolog (S. cerevisiae)
TC0100018355.hg.1	6.12	7.29	-2.25	6.35	6.58	-1.17	-1.71	RHOU	ras homolog family member U
TC0200009612.hg.1	10.33	10.49	-1.12	9.39	10.59	-2.3	-1.71	EPC2	enhancer of polycomb homolog 2 (Drosophila)
TC0300013296.hg.1	9.87	10.39	-1.43	9.71	10.71	-1.99	-1.71	DNAJC19	DnaJ (Hsp40) homolog, subfamily C, member 19
TC0500009038.hg.1	4	4.74	-1.67	3.18	3.99	-1.75	-1.71	SPINK9	serine peptidase inhibitor, Kazal type 9
TC0500009853.hg.1	5.84	6.5	-1.58	5.55	6.43	-1.84	-1.71	TERT	Zhang2013 ALT_ACCEPTOR, ALT_DONOR, coding, INTERNAL, intronic best transcript NM_198253
TC0800012287.hg.1	11.58	11.84	-1.2	11.4	12.55	-2.22	-1.71	LEPROTL1	leptin receptor overlapping transcript-like 1
TC1100006522.hg.1	4.46	5.66	-2.31	4.69	4.83	-1.11	-1.71	KRTAP5-AS1	KRTAP5-1/KRTAP5-2 antisense RNA 1
TC1100009942.hg.1	3.97	4.51	-1.45	4.57	5.55	-1.97	-1.71	TRIM22	Memczak2013 ANTISENSE, CDS, coding, INTERNAL, UTR5 best transcript NM_001199573
TC1100011107.hg.1	11.7	12.6	-1.87	11.41	12.04	-1.55	-1.71	WDR74	WD repeat domain 74
TC1200006503.hg.1	13.21	14.12	-1.87	13.48	14.11	-1.55	-1.71	FKBP4	FK506 binding protein 4
TC1200008477.hg.1	5.13	5.35	-1.17	5.26	6.43	-2.25	-1.71	CRADD	CASP2 and RIPK1 domain containing adaptor with death domain
TC1500010119.hg.1	6.9	7.73	-1.78	6.46	7.18	-1.64	-1.71	LINGO1	leucine rich repeat and Ig domain containing 1
TC0200010216.hg.1	4.89	6	-2.16	5.55	5.87	-1.25	-1.705	ITGAV	integrin alpha V
TC0200016366.hg.1	10.12	10.39	-1.2	8.56	9.71	-2.21	-1.705	THAP4	THAP domain containing 4
TC0400012251.hg.1	10.97	12.07	-2.14	11.22	11.57	-1.27	-1.705	C4orf46	chromosome 4 open reading frame 46
TC0600013010.hg.1	10.37	11.24	-1.84	12.27	12.93	-1.57	-1.705	MAN1A1	mannosidase, alpha, class 1A, member 1
TC0600014350.hg.1	5.47	6.41	-1.92	5.82	6.4	-1.49	-1.705	TXLNB	taxilin beta
TC0700010585.hg.1	10.11	10.78	-1.6	10.59	11.44	-1.81	-1.705	JAZF1	JAZF zinc finger 1
TC0900007663.hg.1	9.54	10.32	-1.72	10.07	10.83	-1.69	-1.705	CEP78	centrosomal protein 78kDa
TC0X00009215.hg.1	10.8	11.66	-1.81	10.59	11.26	-1.6	-1.705	EIF1AX	eukaryotic translation initiation factor 1A, X-linked
TC1100012009.hg.1	6.06	7.02	-1.95	5.31	5.86	-1.46	-1.705	AMOTL1	Memczak2013 ANTISENSE, coding, INTERNAL, UTR3 best transcript NM_130847
TC1700012126.hg.1	13.49	14.05	-1.47	12.99	13.95	-1.94	-1.705	C17orf62	chromosome 17 open reading frame 62
TC2200008866.hg.1	9.72	9.94	-1.16	7.57	8.75	-2.25	-1.705	TCF20	transcription factor 20 (AR1)
TSUnmapped00000713.hg.1	5.34	6.54	-2.3	4.11	4.26	-1.11	-1.705	FMN1	formin 1
TC0100011549.hg.1	8.86	9.34	-1.4	8.49	9.5	-2.01	-1.705	FLVCR1	feline leukemia virus subgroup C cellular receptor 1
TC0100018106.hg.1	4.12	4.95	-1.79	4.04	4.72	-1.61	-1.7	OR6F1; OR14A2	olfactory receptor, family 6, subfamily F, member 1; olfactory receptor, family 14, subfamily A, member 2
TC0500008641.hg.1	12.91	13.47	-1.47	12.78	13.73	-1.93	-1.7	RAD50	RAD50 homolog, double strand break repair protein
TC0900009933.hg.1	6.3	7.05	-1.68	6.69	7.48	-1.72	-1.7	FAM214B	family with sequence similarity 214, member B
TC1100011280.hg.1	10.02	10.39	-1.29	9	10.08	-2.11	-1.7	YIF1A	Yip1 interacting factor homolog A (S. cerevisiae)
TC0100007556.hg.1	10.09	10.93	-1.79	10.33	11.01	-1.6	-1.695	PHACTR4	phosphatase and actin regulator 4
TC0700009678.hg.1	4.82	5.12	-1.23	6.29	7.4	-2.16	-1.695	GIMAP2	GTPase, IMAP family member 2
TC1100011187.hg.1	11.64	12.54	-1.87	11.76	12.37	-1.52	-1.695	MEN1	multiple endocrine neoplasia I
TC1100012775.hg.1	11.18	12.02	-1.79	12.7	13.38	-1.6	-1.695	ETS1	v-ets avian erythroblastosis virus E26 oncogene homolog 1
TC1100013194.hg.1	4.39	5.25	-1.81	8.67	9.33	-1.58	-1.695	CORO1B	coronin, actin binding protein, 1B
TC1300008463.hg.1	4.51	5.17	-1.59	4.56	5.4	-1.8	-1.695	FLT1	fms-related tyrosine kinase 1
TC1400008684.hg.1	12.43	13.08	-1.57	12.07	12.93	-1.82	-1.695	PRMT5	protein arginine methyltransferase 5
TC1600011228.hg.1	6.42	7.48	-2.08	7.67	8.07	-1.31	-1.695	PIEZO1	piezo-type mechanosensitive ion channel component 1
TC1600011376.hg.1	10.44	11.57	-2.18	10.94	11.22	-1.21	-1.695	MAZ	MYC-associated zinc finger protein (purine-binding transcription factor)
TC1900010655.hg.1	10.39	11.07	-1.61	10.59	11.42	-1.78	-1.695	PAF1	PAF1 homolog, Paf1/RNA polymerase II complex component
TC1900010715.hg.1	8.4	8.75	-1.27	6.19	7.27	-2.12	-1.695	NUMBL	numb homolog (Drosophila)-like
TC0100016899.hg.1	8.8	9.57	-1.7	8.01	8.77	-1.69	-1.695	KIF21B	kinesin family member 21B
TC0200015506.hg.1	9.23	9.6	-1.3	8.68	9.74	-2.09	-1.695	INO80D	INO80 complex subunit D
TC0200016574.hg.1	11.41	12.18	-1.71	11.38	12.13	-1.68	-1.695	DNAJC10	DnaJ (Hsp40) homolog, subfamily C, member 10
TC0300013400.hg.1	9.59	10.18	-1.5	9.95	10.87	-1.89	-1.695	MAGEF1	MAGE family member F1
TC0500008308.hg.1	10.6	11.2	-1.51	10.17	11.08	-1.88	-1.695	WDR36	WD repeat domain 36
TC0700011147.hg.1	7.2	8.17	-1.95	6.98	7.51	-1.44	-1.695	VOPP1	Jeck2013 ALT_ACCEPTOR, ALT_DONOR, coding, INTERNAL, intronic best transcript NM_030796
TC0X00007188.hg.1	11.5	12.23	-1.66	11.5	12.29	-1.73	-1.695	FTSJ1	FtsJ RNA methyltransferase homolog 1 (E. coli)
TC1000007589.hg.1	5.95	7.12	-2.26	5.86	6.04	-1.13	-1.695	CHAT	choline O-acetyltransferase
TC1000008800.hg.1	8.26	9.27	-2.01	7.54	8	-1.38	-1.695	GSTO1	glutathione S-transferase omega 1
TC1600010375.hg.1	11.29	11.5	-1.16	3.44	4.6	-2.23	-1.695	CRNDE	colorectal neoplasia differentially expressed (non-protein coding)
TC1700011114.hg.1	12.01	12.13	-1.09	11.11	12.31	-2.3	-1.695	ANKRD40	ankyrin repeat domain 40
TC1700011768.hg.1	9.01	9.72	-1.64	8.49	9.3	-1.75	-1.695	GALK1	galactokinase 1
TC1700012437.hg.1	13.64	14.79	-2.23	14.77	14.98	-1.16	-1.695	SRSF1	serine/arginine-rich splicing factor 1
TSUnmapped00000405.hg.1	7.57	8.64	-2.09	7.88	8.26	-1.3	-1.695	DGKD	diacylglycerol kinase, delta 130kDa
TC0100012315.hg.1	3.87	4.32	-1.37	3.63	4.64	-2.01	-1.69	NLRP3	NLR family, pyrin domain containing 3
TC0400007744.hg.1	2.52	3.55	-2.04	2.55	2.97	-1.34	-1.69	UGT2B10	UDP glucuronosyltransferase 2 family, polypeptide B10
TC0500011748.hg.1	11.65	11.93	-1.21	9.92	11.03	-2.17	-1.69	CCDC112	coiled-coil domain containing 112
TC0600006940.hg.1	8.51	8.53	-1.01	6.3	7.55	-2.37	-1.69	SMIM13	small integral membrane protein 13
TC0600007657.hg.1	9.92	10.89	-1.96	10.93	11.44	-1.42	-1.69	HLA-DQA1	major histocompatibility complex, class II, DQ alpha 1
TC0600014263.hg.1	5.68	6.72	-2.07	5.18	5.57	-1.31	-1.69	LY6G6E	lymphocyte antigen 6 complex, locus G6E (pseudogene)
TC0700010435.hg.1	12.23	12.44	-1.15	12.16	13.32	-2.23	-1.69	CDCA7L	cell division cycle associated 7-like
TC0800007665.hg.1	3.66	4.42	-1.69	3.51	4.27	-1.69	-1.69	RP1	retinitis pigmentosa 1 (autosomal dominant)
TC0900010809.hg.1	5.67	6.84	-2.24	5.63	5.82	-1.14	-1.69	BICD2	Memczak2013 ALT_ACCEPTOR, ALT_DONOR, coding, INTERNAL, intronic best transcript NM_001003800
TC0X00007668.hg.1	8.13	8.46	-1.26	8.21	9.29	-2.12	-1.69	UPRT	uracil phosphoribosyltransferase (FUR1) homolog (S. cerevisiae)
TC0X00009707.hg.1	4.26	4.9	-1.56	7.39	8.26	-1.82	-1.69	MAGED4; MAGED4B; SNORA11D; SNORA11E	melanoma antigen family D4; melanoma antigen family D4B; small nucleolar RNA, H/ACA box 11D; small nucleolar RNA, H/ACA box 11E
TC1000012581.hg.1	10.47	11.13	-1.58	10.26	11.11	-1.8	-1.69	ARHGAP19-SLIT1	ARHGAP19-SLIT1 readthrough (NMD candidate)
TC1100011157.hg.1	11.91	13.02	-2.17	13.28	13.55	-1.21	-1.69	PPP1R14B	protein phosphatase 1, regulatory (inhibitor) subunit 14B
TC1400007466.hg.1	8.89	9.94	-2.06	9.49	9.9	-1.32	-1.69	FUT8	fucosyltransferase 8 (alpha (1,6) fucosyltransferase)
TC1500009785.hg.1	11.71	12.24	-1.45	10.35	11.29	-1.93	-1.69	CLPX	caseinolytic mitochondrial matrix peptidase chaperone subunit
TC1700006654.hg.1	9.8	10.78	-1.97	9.58	10.08	-1.41	-1.69	RNF167	ring finger protein 167
TC1800008730.hg.1	13.96	14.82	-1.82	13.99	14.63	-1.56	-1.69	MBD2	methyl-CpG binding domain protein 2
TC1900011786.hg.1	9.34	10.04	-1.62	8.12	8.94	-1.76	-1.69	NR1H2	nuclear receptor subfamily 1, group H, member 2
TC2200007576.hg.1	4.96	6.04	-2.11	7.49	7.84	-1.27	-1.69	PARVG	parvin, gamma
TSUnmapped00000176.hg.1	3.6	4.64	-2.05	4.05	4.47	-1.33	-1.69	SAG	S-antigen; retina and pineal gland (arrestin)
TC0100016345.hg.1	7.52	7.93	-1.33	7.39	8.42	-2.04	-1.685	NME7	NME/NM23 family member 7
TC0300014078.hg.1	4.79	5.31	-1.43	4.98	5.94	-1.94	-1.685	CCDC39	coiled-coil domain containing 39
TC0400009086.hg.1	2.93	3.26	-1.25	2.69	3.78	-2.12	-1.685	GUCY1A3	guanylate cyclase 1, soluble, alpha 3
TC0500007604.hg.1	11.1	12.03	-1.9	11.96	12.51	-1.47	-1.685	PPWD1	peptidylprolyl isomerase domain and WD repeat containing 1
TC0500008872.hg.1	3.29	4.3	-2.01	3.29	3.74	-1.36	-1.685	PCDHB1	protocadherin beta 1
TC0500009676.hg.1	3.95	4.41	-1.38	4.82	5.81	-1.99	-1.685	ZNF879	zinc finger protein 879
TC0500013291.hg.1	8.76	9.04	-1.21	8.85	9.96	-2.16	-1.685	FAM173B	family with sequence similarity 173, member B
TC0600008027.hg.1	9.78	10.3	-1.44	9.51	10.46	-1.93	-1.685	BYSL	bystin-like
TC0600014086.hg.1	5.86	6.37	-1.42	7.81	8.77	-1.95	-1.685	ZNF391	zinc finger protein 391
TC0700008010.hg.1	14.18	15.08	-1.87	14.07	14.66	-1.5	-1.685	GTF2I	general transcription factor IIi
TC0800008510.hg.1	8.64	9.15	-1.43	9.02	9.98	-1.94	-1.685	OXR1	oxidation resistance 1
TC0800011132.hg.1	7.32	8.38	-2.09	5.56	5.92	-1.28	-1.685	GEM	GTP binding protein overexpressed in skeletal muscle
TC0900012228.hg.1	11.91	12.8	-1.85	12.93	13.53	-1.52	-1.685	TOMM5	translocase of outer mitochondrial membrane 5 homolog (yeast)
TC0X00010098.hg.1	6.81	6.93	-1.09	6.17	7.35	-2.28	-1.685	KIAA2022	KIAA2022
TC1500007601.hg.1	13.18	13.41	-1.17	11.91	13.05	-2.2	-1.685	HACD3	3-hydroxyacyl-CoA dehydratase 3
TC1700007796.hg.1	5.64	6.84	-2.3	6.31	6.4	-1.07	-1.685	IGFBP4	insulin like growth factor binding protein 4
TC2200008186.hg.1	11.16	11.64	-1.39	11.08	12.06	-1.98	-1.685	CHCHD10	coiled-coil-helix-coiled-coil-helix domain containing 10
TC0400010167.hg.1	9.81	11.96	-4.43	10.85	10.77	1.06	-1.685	DCAF16	DDB1 and CUL4 associated factor 16
TC0200010152.hg.1	9.84	10.73	-1.86	10.28	10.87	-1.5	-1.68	UBE2E3	ubiquitin-conjugating enzyme E2E 3
TC0400006513.hg.1	7.76	8.45	-1.61	8.42	9.23	-1.75	-1.68	CTBP1-AS2	CTBP1 antisense RNA 2 (head to head)
TC0500009088.hg.1	8.23	9.12	-1.86	8.27	8.85	-1.5	-1.68	TCOF1	Treacher Collins-Franceschetti syndrome 1
TC1000006633.hg.1	7.9	8.48	-1.5	7.43	8.33	-1.86	-1.68	FAM208B	family with sequence similarity 208, member B
TC1000011130.hg.1	4.47	5.69	-2.33	5.12	5.16	-1.03	-1.68	DLG5	discs, large homolog 5 (Drosophila)
TC1100008054.hg.1	9.18	10.39	-2.31	9.23	9.29	-1.05	-1.68	PACS1	phosphofurin acidic cluster sorting protein 1
TC1100013030.hg.1	4.14	5.16	-2.02	3.72	4.14	-1.34	-1.68	FLRT1	fibronectin leucine rich transmembrane protein 1
TC1200008195.hg.1	3.91	4.72	-1.75	3.89	4.57	-1.61	-1.68	LOC101928137; RP11-314D7.2	uncharacterized LOC101928137; novel transcript
TC0200008536.hg.1	6.82	7.8	-1.98	5.86	6.32	-1.38	-1.68	ANKRD36	Transcript Identified by AceView, Entrez Gene ID(s) 375248
TC0400006603.hg.1	8.18	8.29	-1.08	7.47	8.66	-2.28	-1.68	DOK7	docking protein 7
TC0400009179.hg.1	9.46	10.37	-1.88	10.03	10.59	-1.48	-1.68	TMA16	translation machinery associated 16 homolog
TC0X00010462.hg.1	7.59	8.08	-1.4	7.35	8.31	-1.96	-1.68	RBM41	RNA binding motif protein 41
TC1100007771.hg.1	11.92	12.86	-1.92	13.84	14.36	-1.44	-1.68	MS4A1	membrane-spanning 4-domains, subfamily A, member 1
TC1200012819.hg.1	9.65	10.65	-2.01	9.16	9.6	-1.35	-1.68	TMBIM4	transmembrane BAX inhibitor motif containing 4
TC1500006785.hg.1	12.61	13.15	-1.46	11.14	12.06	-1.9	-1.68	ARHGAP11B; ARHGAP11A	Rho GTPase activating protein 11B; Rho GTPase activating protein 11A
TC0200007249.hg.1	11.38	12.42	-2.06	11.12	11.49	-1.29	-1.675	GPATCH11	G-patch domain containing 11
TC0200008724.hg.1	9.33	10.16	-1.78	9.34	9.99	-1.57	-1.675	MRPS9	mitochondrial ribosomal protein S9
[truncated: 19,450 more rows]
