# Supplementary material for: Serine‐227 in the N‐terminal kinase domain of RSK2 is a potential therapeutic target for mantle cell lymphoma
Source: Cancer Med. 2020 May 18;9(14):5185–99. doi: 10.1002/cam4.3136 (PMC7367644; doi:10.1002/cam4.3136)
Supplement: Supplementary file 5 — Table S5 [file CAM4-9-5185-s005.xlsx]

## Sheet: Sheet1
Supplementary Table 5. Genes significantly modulated by BI-D1870 treatment those are involved in interleukin-2-STAT5 signaling pathway in MCL cell lines
KPUM-YY1 cells			Jeko-1 cells
Gene name	RANK METRIC SCORE	RUNNING ES	Gene name	RANK METRIC SCORE	RUNNING ES
RNH1	-0.240071	-0.387893	PNP	-0.199511	-0.350397
SLC39A8	-0.24302	-0.385396	LRRC8C	-0.202343	-0.349898
CDC6	-0.246785	-0.383759	PTCH1	-0.202438	-0.345982
UMPS	-0.249101	-0.380785	BMP2	-0.205628	-0.345727
ARL4A	-0.259632	-0.383046	IL1RL1	-0.207547	-0.343469
RHOH	-0.264357	-0.38082	CCND2	-0.212248	-0.344273
FLT3LG	-0.265306	-0.376403	IL18R1	-0.216783	-0.344418
CD48	-0.266297	-0.372382	ADAM19	-0.220994	-0.344842
PLEC	-0.291577	-0.380976	TIAM1	-0.225111	-0.344511
CTSZ	-0.291595	-0.375496	PLAGL1	-0.22859	-0.342973
LCLAT1	-0.294118	-0.3709	PENK	-0.228758	-0.338586
LRIG1	-0.3	-0.368677	CAPG	-0.229563	-0.335011
DCPS	-0.304182	-0.365392	S100A1	-0.231608	-0.332068
SYT11	-0.309381	-0.361286	SPRY4	-0.238095	-0.333342
SLC29A2	-0.313927	-0.357404	CD83	-0.246394	-0.337349
IKZF2	-0.319063	-0.353995	GABARAPL1	-0.251909	-0.337314
IKZF4	-0.340599	-0.357839	CST7	-0.255339	-0.335659
PLPP1	-0.3663	-0.360992	FLT3LG	-0.27645	-0.346726
IL2RA	-0.378973	-0.358475	ALCAM	-0.279299	-0.343353
UCK2	-0.383925	-0.352605	ICOS	-0.283843	-0.341236
TTC39B	-0.38961	-0.346784	GSTO1	-0.288078	-0.33893
CD79B	-0.395214	-0.341582	RRAGD	-0.288889	-0.333815
POU2F1	-0.396764	-0.334694	IKZF4	-0.298701	-0.33549
CD44	-0.412371	-0.331705	SLC2A3	-0.305136	-0.333829
CISH	-0.424901	-0.326772	SNX9	-0.309132	-0.329656
PNP	-0.429175	-0.319793	CSF2	-0.317769	-0.328417
MYO1C	-0.442664	-0.315303	TNFRSF21	-0.318725	-0.322864
RRAGD	-0.450843	-0.308486	CTLA4	-0.325132	-0.320237
CCNE1	-0.451108	-0.300008	HIPK2	-0.329806	-0.316948
SOCS2	-0.465616	-0.294725	SLC39A8	-0.338779	-0.314774
IL10RA	-0.476804	-0.288662	BATF	-0.359307	-0.318971
P2RX4	-0.477658	-0.279995	SLC29A2	-0.374415	-0.318728
CSF1	-0.49217	-0.273851	RABGAP1L	-0.382404	-0.315016
PLSCR1	-0.5052	-0.266322	RHOH	-0.392157	-0.311368
NRP1	-0.506608	-0.25706	ETV4	-0.392442	-0.303834
TNFRSF21	-0.518223	-0.249339	HK2	-0.402075	-0.299627
CKAP4	-0.534168	-0.241526	BATF3	-0.410095	-0.294744
IL4R	-0.542035	-0.232736	AHR	-0.413174	-0.287988
SLC2A3	-0.56545	-0.22568	IL2RB	-0.416133	-0.28076
TNFSF10	-0.57072	-0.215627	NT5E	-0.425188	-0.276198
FURIN	-0.580524	-0.20539	BCL2L1	-0.431689	-0.269799
CCR4	-0.582278	-0.194706	TNFSF11	-0.43943	-0.264437
GPR65	-0.588089	-0.184378	SOCS2	-0.470228	-0.264879
LRRC8C	-0.593525	-0.173793	CISH	-0.507637	-0.265095
BCL2L1	-0.599194	-0.163257	ITGAV	-0.509642	-0.25513
SMPDL3A	-0.621622	-0.154213	ITGA6	-0.514096	-0.24606
GABARAPL1	-0.626801	-0.143106	PRKCH	-0.514202	-0.23585
ST3GAL4	-0.627706	-0.131465	IL1R2	-0.517598	-0.226348
ADAM19	-0.679639	-0.122884	SMPDL3A	-0.531587	-0.219104
AKAP2	-0.680751	-0.110142	PDCD2L	-0.534665	-0.208902
HK2	-0.733418	-0.100188	UCK2	-0.540179	-0.199262
CD86	-0.759445	-0.0874676	CD79B	-0.543807	-0.188981
PDCD2L	-0.914595	-0.0757123	NRP1	-0.54491	-0.178316
TLR7	-0.997103	-0.058526	AKAP2	-0.54558	-0.167483
SNX9	-1.09451	-0.039302	MYC	-0.550274	-0.157281
MYC	-1.11354	-0.0187375	CD86	-0.551181	-0.146543
CD83	-1.12919	0.00227657	AHNAK	-0.55157	-0.135642
			SCN9A	-0.668639	-0.136905
			BCL2	-0.671035	-0.123839
			COL6A1	-0.675106	-0.110744
			IKZF2	-0.705932	-0.09921
			POU2F1	-0.738947	-0.086917
			PLSCR1	-0.806452	-0.0738528
			TLR7	-0.816478	-0.0578472
			SPRED2	-1.02469	-0.0418982
			IRF8	-1.07522	-0.0210136
			DCPS	-1.1208	0.00088
